# Supplementary material for: Tetra­chlorido(1,10-phenanthroline-κ2 N,N′)platinum(IV) monohydrate
Source: Acta Crystallogr Sect E Struct Rep Online. 2009 Jan 28;65(Pt 2):m230. doi: 10.1107/S1600536809002694 (PMC2968294; doi:10.1107/S1600536809002694)
Supplement: Supplementary file 2 [file e-65-0m230-Isup2.hkl]

# 
# h,k,l, Fc-squared, Fo-squared, sigma(Fo-squared) and status flag 
# 
data_I
_shelx_title ' [PtCl4(phen)]H2O' 
_shelx_refln_list_code          4 
_shelx_F_calc_maximum      664.68 
_exptl_crystal_F_000      2000.00 
_reflns_d_resolution_high  0.7796 
 
loop_ 
 _symmetry_equiv_pos_as_xyz 
 'x, y, z' 
 '-x+1/2, -y, z+1/2' 
 '-x, y+1/2, -z+1/2' 
 'x+1/2, -y+1/2, -z' 
 '-x, -y, -z' 
 'x-1/2, y, -z-1/2' 
 'x, -y-1/2, z-1/2' 
 '-x-1/2, y-1/2, z' 
 
_cell_length_a    14.8481 
_cell_length_b    12.4079 
_cell_length_c    17.3791 
_cell_angle_alpha  90.000 
_cell_angle_beta   90.000 
_cell_angle_gamma  90.000 
 
_shelx_F_squared_multiplier     1.000 
 
loop_ 
 _refln_index_h 
 _refln_index_k 
 _refln_index_l 
 _refln_F_squared_calc 
 _refln_F_squared_meas 
 _refln_F_squared_sigma 
 _refln_observed_status 
   2   0   0     1706.28     3002.23     96.64 o 
   4   0   0   441793.81   502493.25   3369.26 o 
   6   0   0     7925.20    10625.66    284.97 o 
   8   0   0   125811.59   126205.43   1297.26 o 
  10   0   0     3482.74     3511.36    269.04 o 
  12   0   0    16679.41    15960.08    498.37 o 
  14   0   0     1880.45     1591.23    265.68 o 
  16   0   0     8511.57     8515.95    572.85 o 
   2   1   0   370627.63   393124.38   2347.64 o 
   4   1   0      150.10      267.31     56.21 o 
   6   1   0   287644.72   310801.75   1799.39 o 
   8   1   0     3076.30     2961.45    147.45 o 
  10   1   0    27339.39    25641.21    404.52 o 
  12   1   0        9.61      173.89     96.86 o 
  14   1   0    12927.05    13536.00    394.43 o 
  16   1   0        7.18      -19.16    295.29 o 
   0   2   0   374431.53   401293.91   3208.12 o 
   2   2   0     6309.39     8967.48    268.15 o 
   4   2   0   160793.33   159515.84   1020.44 o 
   6   2   0     3730.08     4598.59    164.23 o 
   8   2   0    81762.48    81222.27    710.56 o 
  10   2   0      224.06      269.77     86.81 o 
  12   2   0    21022.63    22456.62    418.85 o 
  14   2   0        2.41       73.85    165.69 o 
  16   2   0     6159.91     6236.73    447.06 o 
  18   2   0      178.93      421.05    260.62 o 
   2   3   0   164311.19   190664.83   1466.99 o 
   4   3   0     4260.06     5303.31    315.62 o 
   6   3   0    88676.13    88977.20    697.48 o 
   8   3   0       14.25       24.94     70.90 o 
  10   3   0    42856.93    41767.40    802.09 o 
  12   3   0        0.81       73.05    108.70 o 
  14   3   0    11470.82    11366.68    531.32 o 
  16   3   0      337.01      870.41    195.39 o 
  18   3   0     2901.97     4345.08    599.18 o 
   0   4   0     6720.94     4468.77    219.25 o 
   2   4   0       18.63       86.43     61.99 o 
   4   4   0    55508.38    61373.90    893.99 o 
   6   4   0    12036.34    12185.83    240.33 o 
   8   4   0    27998.25    29104.47    452.58 o 
  10   4   0      135.70      184.54    101.92 o 
  12   4   0    14289.05    14788.95    564.39 o 
  14   4   0      435.74       73.29    166.71 o 
  16   4   0     4806.23     5490.66    543.11 o 
  18   4   0        0.04     -158.81    238.10 o 
   2   5   0    29660.70    34247.71    452.84 o 
   4   5   0      661.08      464.44     89.43 o 
   6   5   0     3937.43     3181.33    231.73 o 
   8   5   0      200.63      321.00     88.93 o 
  10   5   0    11441.61    12417.63    575.44 o 
  12   5   0     4752.92     4837.49    717.35 o 
  14   5   0     1047.84      985.44    289.19 o 
  16   5   0      578.12      728.32    222.67 o 
  18   5   0      116.32      -83.81    246.71 o 
   0   6   0      484.07      929.66    165.16 o 
   2   6   0        0.38       12.45     69.01 o 
   4   6   0       84.28      149.27     85.07 o 
   6   6   0    17949.93    19786.04    397.57 o 
   8   6   0        7.60       83.15     95.79 o 
  10   6   0     1389.06     1495.32    517.45 o 
  12   6   0     1284.24      872.61    266.74 o 
  14   6   0      205.16      -99.39    176.56 o 
  16   6   0      108.12      229.98    364.11 o 
   2   7   0      122.74      191.08     87.87 o 
   4   7   0     9658.03    10582.50    305.78 o 
   6   7   0     1214.33     1132.02    141.91 o 
   8   7   0     5033.86     5279.64    467.86 o 
  10   7   0     2003.49     1757.92    326.42 o 
  12   7   0     2516.68     2640.11    380.25 o 
  14   7   0     1890.57     1800.10    336.03 o 
  16   7   0      141.10       72.08    197.09 o 
   0   8   0      965.64      417.22    183.95 o 
   2   8   0      813.11      666.96    121.34 o 
   4   8   0     9913.64     9791.19    585.79 o 
   6   8   0     4030.69     4220.40    316.41 o 
   8   8   0     8302.67     6479.68    656.87 o 
  10   8   0      864.82     1579.12    307.96 o 
  12   8   0     9226.61     8405.00    645.42 o 
  14   8   0       88.75      123.13    393.72 o 
  16   8   0     2145.10     2159.66    429.29 o 
   2   9   0    19485.45    19871.08    453.34 o 
   4   9   0      115.05      100.48    109.71 o 
   6   9   0    20187.47    18283.27    725.23 o 
   8   9   0     1315.51     1089.44    281.47 o 
  10   9   0    25962.08    26214.42   1093.10 o 
  12   9   0        1.23     -221.60    250.00 o 
  14   9   0     4861.24     4975.32    576.01 o 
   0  10   0     7164.62     7284.58    459.17 o 
   2  10   0      100.77       33.22    108.72 o 
   4  10   0    41967.82    45733.72    923.03 o 
   6  10   0      784.41      748.85    327.42 o 
   8  10   0    22397.74    23235.77    890.24 o 
  10  10   0        6.10      108.64    188.86 o 
  12  10   0    11702.55    12566.59    812.41 o 
  14  10   0      125.16      156.74    265.26 o 
   2  11   0    47465.87    50195.78    985.80 o 
   4  11   0     1031.23     1067.67    266.96 o 
   6  11   0    19659.26    19131.15    796.54 o 
   8  11   0     1391.84     1080.74    297.05 o 
  10  11   0    22351.50    22405.04    963.95 o 
  12  11   0      526.64      934.17    274.43 o 
   0  12   0    29881.91    31991.14   1505.04 o 
   2  12   0       19.82       50.41    157.33 o 
   4  12   0    35556.70    34461.15   1064.92 o 
   6  12   0       18.12     -113.91    185.61 o 
   8  12   0    19529.69    20545.66    919.03 o 
  10  12   0        9.51      130.01    201.99 o 
  12  12   0     5839.82     5724.87    656.97 o 
   2  13   0    28178.71    28396.26    976.03 o 
   4  13   0      172.52      177.50    221.36 o 
   6  13   0    16019.82    18220.48    911.92 o 
   8  13   0       39.86      212.19    217.13 o 
  10  13   0     6519.46     8413.56    802.87 o 
   2  14   0        7.67     -349.19    410.42 o 
   4  14   0    10783.31    12336.22    778.65 o 
   6  14   0      960.71     1074.66    283.58 o 
   8  14   0     6409.67     6977.91    793.26 o 
   2  15   0     5177.80     6725.10   1034.40 o 
   4  15   0      968.21      670.29    257.72 o 
   6  15   0     5580.77     5796.80    637.73 o 
   1   1   1    29889.98    22003.10    272.79 o 
   2   1   1    18690.99    16964.90    168.96 o 
   3   1   1      244.19       97.51     27.12 o 
   4   1   1    24913.69    29251.71    203.11 o 
   5   1   1       23.77       32.34     34.63 o 
   6   1   1    19657.03    20892.37    199.52 o 
   7   1   1     3326.53     3814.89    104.73 o 
   8   1   1     4385.75     4558.14    120.84 o 
   9   1   1      465.68      414.72     60.77 o 
  10   1   1     1023.31      944.84     80.55 o 
  11   1   1       84.22       59.91     58.70 o 
  12   1   1     1086.06     1163.39     96.03 o 
  13   1   1      311.50      249.47     75.76 o 
  14   1   1     2752.99     2749.84    146.94 o 
  15   1   1      648.29      486.48    143.15 o 
  16   1   1      296.51      -30.92    207.46 o 
  17   1   1       86.55       -9.64    137.76 o 
  18   1   1      449.20      126.52    212.04 o 
   0   2   1    99276.64   121943.78    803.86 o 
   1   2   1     2334.45     4210.42     69.63 o 
   2   2   1      130.30      185.26     32.13 o 
   3   2   1     1067.41     1188.88     66.24 o 
   4   2   1    11959.38     9018.00    124.23 o 
   5   2   1      658.10      391.43     43.97 o 
   6   2   1    38703.34    44485.16    320.66 o 
   7   2   1     4796.72     3115.78    110.36 o 
   8   2   1    21295.98    19918.08    253.04 o 
   9   2   1     3118.77     2737.35    115.98 o 
  10   2   1     3006.58     3030.48    129.90 o 
  11   2   1     1785.95     1334.02    101.93 o 
  12   2   1     7316.76     7264.31    209.93 o 
  13   2   1     1095.61      948.17    106.99 o 
  14   2   1       58.69       13.69     82.68 o 
  15   2   1      488.60      523.09    125.53 o 
  16   2   1     2495.36     2607.91    275.96 o 
  17   2   1       59.59     -125.64    125.64 o 
  18   2   1        7.18       76.25    163.97 o 
   1   3   1     1082.85      878.71     54.96 o 
   2   3   1   114051.06   123617.98    674.49 o 
   3   3   1      506.89      405.59     51.27 o 
   4   3   1    27356.39    33257.48    297.40 o 
   5   3   1     6145.59     8064.96    128.80 o 
   6   3   1    75745.03    75996.73    466.62 o 
   7   3   1     6416.54     6156.05    147.58 o 
   8   3   1      629.19      502.04     68.84 o 
   9   3   1     4385.52     4773.84    153.47 o 
  10   3   1    14126.89    12842.89    284.95 o 
  11   3   1      781.72      658.94     87.06 o 
  12   3   1     2050.85     2021.95    158.36 o 
  13   3   1     2033.28     2285.70    166.59 o 
  14   3   1    13479.69    13563.32    407.19 o 
  15   3   1      740.33      758.62    141.22 o 
  16   3   1      264.77      229.71    253.76 o 
  17   3   1      296.47      368.58    152.31 o 
  18   3   1     1938.94     1911.62    282.06 o 
   0   4   1   210692.66   234732.31   1533.00 o 
   1   4   1     8777.76     7573.34    134.88 o 
   2   4   1     1645.01     1963.60     83.00 o 
   3   4   1      230.07      240.34     45.75 o 
   4   4   1   119161.33   125836.41    724.32 o 
   5   4   1     7896.96     6955.85    156.49 o 
   6   4   1     2605.86     2787.58    107.02 o 
   7   4   1     6390.14     5456.90    142.08 o 
   8   4   1    68665.48    69528.44    515.70 o 
   9   4   1     4130.80     4470.19    154.37 o 
  10   4   1      142.28      268.34     75.14 o 
  11   4   1     6300.99     6232.66    229.97 o 
  12   4   1    24004.01    24435.08    474.58 o 
  13   4   1     1122.43     1296.43    173.46 o 
  14   4   1       50.20       86.71    150.84 o 
  15   4   1     1668.38     1577.79    194.21 o 
  16   4   1     4421.81     5065.63    327.83 o 
  17   4   1      576.65      686.32    137.95 o 
  18   4   1       34.87       67.07    124.15 o 
   1   5   1    12668.33    12759.56    189.55 o 
   2   5   1   178123.42   192901.34    985.10 o 
   3   5   1    12032.73    12713.04    194.15 o 
   4   5   1     3586.52     4406.36    128.80 o 
   5   5   1    19553.20    17352.88    272.63 o 
   6   5   1   105370.83   108486.89    669.79 o 
   7   5   1     8148.12     7911.75    162.05 o 
   8   5   1      881.16      902.73     83.66 o 
   9   5   1     4501.65     3502.50    156.87 o 
  10   5   1    39008.73    39170.74    517.52 o 
  11   5   1     7130.16     6588.39    284.47 o 
  12   5   1       17.38      129.68    154.19 o 
  13   5   1     2189.88     1960.41    207.24 o 
  14   5   1    12169.35    12206.50    603.81 o 
  15   5   1      994.93     1010.56    168.07 o 
  16   5   1       30.81     -108.45    111.76 o 
  17   5   1      359.91      295.66    148.67 o 
  18   5   1     3101.91     3699.24    493.85 o 
   0   6   1   152648.95   167226.83   1306.17 o 
   1   6   1    12676.53    12139.02    203.29 o 
   2   6   1      830.75     1058.95     83.10 o 
   3   6   1    24444.74    24910.49    295.56 o 
   4   6   1   139846.73   146688.42   1007.42 o 
   5   6   1     2774.10     2412.49    115.47 o 
   6   6   1     6204.92     6926.32    177.43 o 
   7   6   1     8368.58     8823.50    294.86 o 
   8   6   1    63477.11    64737.57    536.31 o 
   9   6   1     1279.82     1093.19    132.68 o 
  10   6   1       64.44       76.17    104.35 o 
  11   6   1     2988.87     2946.88    242.41 o 
  12   6   1    16801.58    16486.80    487.58 o 
  13   6   1     1324.04     1232.22    221.70 o 
  14   6   1       35.52       45.77    135.03 o 
  15   6   1     1034.36     1249.57    216.36 o 
  16   6   1     5253.83     6063.55    421.65 o 
  17   6   1      495.82      410.99    195.10 o 
   1   7   1     9907.14    11217.44    211.68 o 
   2   7   1    96278.61   102056.88    704.30 o 
   3   7   1     4615.51     3847.06    144.49 o 
   4   7   1     4754.41     5611.88    166.98 o 
   5   7   1     7635.58     7445.91    191.47 o 
   6   7   1    54783.80    54788.21    668.79 o 
   7   7   1     1192.15     1153.98    156.35 o 
   8   7   1        0.66      101.99    113.61 o 
   9   7   1     7295.45     7262.93    320.83 o 
  10   7   1    39516.09    41678.82    794.90 o 
  11   7   1     1099.26      938.96    191.46 o 
  12   7   1      541.49      456.01    158.74 o 
  13   7   1     1178.79     1277.70    209.12 o 
  14   7   1     7946.25     8843.12    476.09 o 
  15   7   1      647.42      885.91    174.76 o 
  16   7   1      346.48      507.96    158.93 o 
  17   7   1      428.39      400.85    186.25 o 
   0   8   1    32935.59    32063.11    539.51 o 
   1   8   1     2473.68     2366.39    132.16 o 
   2   8   1     1489.52     1569.81    132.94 o 
   3   8   1     8788.62     8166.77    209.16 o 
   4   8   1    62258.53    64317.41    570.31 o 
   5   8   1     2973.99     3200.13    175.83 o 
   6   8   1     1389.42     1312.25    164.01 o 
   7   8   1     6029.20     6091.73    299.60 o 
   8   8   1    33792.80    35036.05    768.17 o 
   9   8   1      845.48      507.63    172.84 o 
  10   8   1        3.33       56.75    148.94 o 
  11   8   1     2439.62     2134.38    253.77 o 
  12   8   1    18983.53    18535.40    606.15 o 
  13   8   1      679.00      554.91    180.57 o 
  14   8   1      137.04      223.84    152.83 o 
  15   8   1      636.57      735.33    178.44 o 
  16   8   1     5576.52     4861.10    416.06 o 
   1   9   1     2080.69     1684.39    125.76 o 
   2   9   1    18454.97    18319.59    309.93 o 
   3   9   1      633.17      503.35     88.89 o 
   4   9   1       34.87      101.32     82.42 o 
   5   9   1     3985.54     3916.41    253.83 o 
   6   9   1    15454.46    15099.43    553.94 o 
   7   9   1      551.79      455.84    154.10 o 
   8   9   1     1169.95     1030.04    189.87 o 
   9   9   1     4274.65     3659.06    305.26 o 
  10   9   1    19106.11    20114.39    589.83 o 
  11   9   1      978.70     1158.75    258.10 o 
  12   9   1       82.85       50.66    137.11 o 
  13   9   1      685.79     1014.99    188.89 o 
  14   9   1     5454.66     5842.23    437.38 o 
  15   9   1      342.10      368.41    182.10 o 
   0  10   1     1112.48      705.78    155.69 o 
   1  10   1      616.09      599.96    101.10 o 
   2  10   1      177.34      121.09     82.33 o 
   3  10   1      627.86      598.58    115.96 o 
   4  10   1     6103.46     5432.57    436.74 o 
   5  10   1      349.52      291.12    125.96 o 
   6  10   1     1682.51     1582.94    242.19 o 
   7  10   1      505.21      294.35    151.44 o 
   8  10   1     7551.91     7744.40    426.45 o 
   9  10   1      615.11      589.02    175.84 o 
  10  10   1      302.59        4.82    163.03 o 
  11  10   1      949.98      909.55    177.65 o 
  12  10   1     4782.82     4775.05    468.19 o 
  13  10   1      488.43      451.31    169.36 o 
  14  10   1       85.15      110.16    148.94 o 
   1  11   1       81.99       60.52     80.58 o 
   2  11   1     5567.86     5451.73    245.10 o 
   3  11   1      630.84      578.77    143.68 o 
   4  11   1     1046.40     1017.94    164.17 o 
   5  11   1      566.15      544.41    160.33 o 
   6  11   1     3287.34     2821.48    275.29 o 
   7  11   1       41.07       19.78    134.10 o 
   8  11   1      324.73      220.48    145.16 o 
   9  11   1     1028.77     1116.34    203.79 o 
  10  11   1      632.52      654.06    166.42 o 
  11  11   1       42.62      174.04    153.04 o 
  12  11   1       56.92       30.42    143.51 o 
  13  11   1      227.41      504.61    162.05 o 
   0  12   1     5159.75     4607.56    383.59 o 
   1  12   1        7.95      -87.83     87.83 o 
   2  12   1       89.59      108.43    113.68 o 
   3  12   1       72.49        2.65    120.48 o 
   4  12   1       14.75      -61.40    196.64 o 
   5  12   1       19.31      -66.85    224.17 o 
   6  12   1      947.31      996.26    187.80 o 
   7  12   1      369.28      500.76    163.69 o 
   8  12   1      199.29      425.37    173.71 o 
   9  12   1       17.43     -126.26    126.26 o 
  10  12   1       22.49     -118.39    196.92 o 
  11  12   1       74.86       67.48    148.14 o 
  12  12   1       58.20      -75.52    159.17 o 
   1  13   1      910.96      764.47    191.88 o 
   2  13   1       30.19       81.46    124.08 o 
   3  13   1      427.45      451.24    239.66 o 
   4  13   1      112.72     -125.02    132.88 o 
   5  13   1       70.31      246.85    151.51 o 
   6  13   1      130.84      171.10    122.70 o 
   7  13   1       63.13      149.16    134.64 o 
   8  13   1      251.64      253.88    159.19 o 
   9  13   1       16.09      333.06    159.75 o 
  10  13   1     1319.34     1086.47    252.29 o 
   0  14   1     1007.95      907.38    534.41 o 
   1  14   1      454.90      933.69    506.57 o 
   2  14   1      117.30     -212.58    212.58 o 
   3  14   1      346.68      250.65    167.40 o 
   4  14   1     2374.19     2314.72    280.56 o 
   5  14   1      619.41      758.43    192.81 o 
   6  14   1        2.69      170.66    260.66 o 
   7  14   1       63.41      315.97    170.23 o 
   8  14   1     1230.73     1635.50    251.12 o 
   1  15   1      798.85      776.81    604.75 o 
   2  15   1     5151.41     5085.45    965.57 o 
   3  15   1      699.24     1157.20    700.39 o 
   4  15   1      109.29     -199.57    199.57 o 
   5  15   1      104.57      265.78    144.68 o 
   6  15   1     2831.37     3279.73    360.98 o 
   0   0   2   312284.56   288216.91   3388.61 o 
   1   0   2    89352.12   105898.63    810.47 o 
   2   0   2     1651.16     3238.19     80.61 o 
   3   0   2    33867.80    33482.66    336.35 o 
   4   0   2    94381.16    90780.55    785.82 o 
   5   0   2    92449.49    97251.21    663.12 o 
   6   0   2     8386.93     9303.83    215.46 o 
   7   0   2    82049.43    89057.86    697.32 o 
   8   0   2    63304.04    66340.00    612.84 o 
   9   0   2    24246.03    21590.89    352.19 o 
  10   0   2       65.92      105.63     81.28 o 
  11   0   2    11021.85    11066.66    294.73 o 
  12   0   2    14985.85    15063.22    346.48 o 
  13   0   2     5720.75     5244.39    245.84 o 
  14   0   2      319.44      473.98    121.86 o 
  15   0   2     2615.43     2847.14    287.06 o 
  16   0   2     3223.95     3168.35    391.66 o 
  17   0   2      526.83      576.49    187.26 o 
   1   1   2   163595.75   180981.63    931.61 o 
   2   1   2   171696.66   201649.97   1403.44 o 
   3   1   2   130137.59   143678.50    773.13 o 
   4   1   2     6270.04     7257.32    106.45 o 
   5   1   2    18231.12    15891.39    161.09 o 
   6   1   2   115786.21   117306.73    564.71 o 
   7   1   2    86690.22    95297.30    516.14 o 
   8   1   2      224.79      173.96     48.02 o 
   9   1   2     5502.12     4786.95    150.05 o 
  10   1   2    16638.99    15247.08    221.06 o 
  11   1   2    12435.60    12419.98    215.46 o 
  12   1   2      540.33      589.86     79.80 o 
  13   1   2     8393.86     8457.96    220.61 o 
  14   1   2    11391.03    11026.47    290.59 o 
  15   1   2     4940.37     5015.34    253.16 o 
  16   1   2      248.40      334.11    135.77 o 
  17   1   2     2202.88     2630.43    366.07 o 
  18   1   2     1749.35     2510.89    669.52 o 
   0   2   2   163477.56   209075.17   1292.49 o 
   1   2   2    62668.32    66166.06    348.53 o 
   2   2   2     2397.26     3399.79    111.65 o 
   3   2   2    24565.14    20666.68    236.61 o 
   4   2   2    56874.35    59062.66    372.44 o 
   5   2   2    58927.73    63131.80    372.02 o 
   6   2   2     4314.83     4438.21    107.62 o 
   7   2   2    19000.97    16711.00    201.40 o 
   8   2   2    46530.57    45854.73    407.82 o 
   9   2   2    25145.73    25753.22    284.53 o 
  10   2   2      581.55      659.55     77.29 o 
  11   2   2     7586.63     7358.27    200.24 o 
  12   2   2    18586.59    18264.17    296.83 o 
  13   2   2     5172.70     5238.67    225.27 o 
  14   2   2        9.01      -15.62     90.00 o 
  15   2   2     3277.19     3263.28    210.15 o 
  16   2   2     5223.10     4909.53    345.17 o 
  17   2   2      404.53      429.97    317.45 o 
  18   2   2        0.37       81.57    204.70 o 
   1   3   2    83221.36    99349.60    504.22 o 
   2   3   2     6659.37     3083.22     78.09 o 
   3   3   2    49639.29    55297.70    424.51 o 
   4   3   2     2909.22     3747.43     87.67 o 
   5   3   2    19018.98    18160.73    218.35 o 
   6   3   2    27125.96    28381.95    272.84 o 
   7   3   2    24577.49    23048.11    356.66 o 
   8   3   2     4182.03     4226.98    141.52 o 
   9   3   2    11689.99    11090.44    218.08 o 
  10   3   2    31530.73    32050.99    379.59 o 
  11   3   2     6155.36     6080.70    239.23 o 
  12   3   2       58.34      103.76     95.05 o 
  13   3   2     2772.16     2882.04    189.98 o 
  14   3   2     9953.55    10051.90    326.08 o 
  15   3   2     1371.52     1548.33    194.71 o 
  16   3   2       38.30       95.75    119.75 o 
  17   3   2     1370.05     1667.84    202.73 o 
  18   3   2     1791.10     2339.96    500.12 o 
   0   4   2     9612.59    15179.83    267.44 o 
   1   4   2    23988.96    24664.45    229.15 o 
   2   4   2    10941.20    12793.54    163.62 o 
   3   4   2    41587.87    45754.05    335.23 o 
   4   4   2     3934.25     2308.34     72.86 o 
   5   4   2    26669.35    28720.69    274.92 o 
   6   4   2      454.23      238.64     44.56 o 
   7   4   2     6624.83     6854.66    161.13 o 
   8   4   2    15995.59    14408.70    221.70 o 
   9   4   2     4691.69     5241.68    167.14 o 
  10   4   2     5319.88     5179.46    220.23 o 
  11   4   2     1127.14     1117.48    144.36 o 
  12   4   2    10337.75    10118.15    311.49 o 
  13   4   2     2293.32     2326.83    253.39 o 
  14   4   2      174.23      254.01    131.83 o 
  15   4   2     1035.75     1185.89    174.62 o 
  16   4   2     4075.82     3567.40    276.81 o 
  17   4   2      358.89      358.18    132.20 o 
  18   4   2       57.53      116.59    168.69 o 
   1   5   2    22360.26    25701.58    271.95 o 
   2   5   2      566.74     1259.42     77.94 o 
   3   5   2     3558.60     3255.38    103.80 o 
   4   5   2        1.29       88.69     44.60 o 
   5   5   2       62.86      270.82     45.81 o 
   6   5   2      186.09      267.55     41.47 o 
   7   5   2       88.04      103.63     51.41 o 
   8   5   2     4281.32     4898.50    173.18 o 
   9   5   2     6960.30     7056.12    229.57 o 
  10   5   2    11121.86    10770.24    300.51 o 
  11   5   2     2124.50     1838.62    159.27 o 
  12   5   2       61.39      -71.15     93.85 o 
  13   5   2      515.45      192.25    130.83 o 
  14   5   2     1830.48     1919.63    214.90 o 
  15   5   2       21.14      130.76    145.83 o 
  16   5   2      173.40      321.85    175.76 o 
  17   5   2      236.04      292.42    133.63 o 
  18   5   2      517.89     1353.72    476.21 o 
   0   6   2    13470.14    13986.19    335.13 o 
   1   6   2     2760.85     3268.08    123.41 o 
   2   6   2     2554.30     3394.45    124.69 o 
   3   6   2    20521.35    24299.86    289.64 o 
   4   6   2       46.43      135.43     54.16 o 
   5   6   2      976.58      831.96     79.06 o 
   6   6   2     1298.81     1315.42    112.60 o 
   7   6   2       50.63       15.69     65.64 o 
   8   6   2      645.70      780.92    107.81 o 
   9   6   2       35.94      -25.95     81.04 o 
  10   6   2       26.15       88.89     99.72 o 
  11   6   2     2689.16     2511.41    241.67 o 
  12   6   2      293.93      238.90    131.31 o 
  13   6   2      277.82      363.90    135.37 o 
  14   6   2        5.82      -35.25    113.84 o 
  15   6   2       43.55      -69.66    132.25 o 
  16   6   2       88.17      149.18    125.23 o 
  17   6   2      100.86      463.84    170.12 o 
   1   7   2      344.29      333.21     69.64 o 
   2   7   2      956.81      747.00    101.88 o 
   3   7   2      586.31      603.42     76.20 o 
   4   7   2      272.84      388.01     70.92 o 
   5   7   2     4831.10     4769.44    190.77 o 
   6   7   2     2650.01     2453.82    182.14 o 
   7   7   2       55.08      148.93     89.03 o 
   8   7   2       79.31      119.25    106.34 o 
   9   7   2      705.90      598.23    120.52 o 
  10   7   2      342.38      275.93    114.71 o 
  11   7   2      252.84      404.67    146.23 o 
  12   7   2      459.68      642.88    157.42 o 
  13   7   2      193.30      231.61    150.91 o 
  14   7   2      233.70      127.69    136.61 o 
  15   7   2      259.61      111.17    125.45 o 
  16   7   2        6.79      -29.24    144.48 o 
   0   8   2     3850.10     3824.87    246.31 o 
   1   8   2     2236.09     2348.94    132.52 o 
   2   8   2      225.01      408.93     79.08 o 
   3   8   2     7715.82     7701.48    202.79 o 
   4   8   2     7707.51     8116.70    243.12 o 
   5   8   2      999.93      898.03    127.36 o 
   6   8   2       61.47      -17.92     86.32 o 
   7   8   2     6295.07     6157.24    381.38 o 
   8   8   2     4355.78     3904.37    411.64 o 
   9   8   2      742.09      598.96    164.74 o 
  10   8   2      127.22      -52.39    133.68 o 
  11   8   2     2641.08     2358.95    274.19 o 
  12   8   2     2896.12     2516.78    275.16 o 
  13   8   2     1058.15     1340.02    370.99 o 
  14   8   2       11.69     -119.09    119.09 o 
  15   8   2      329.37      181.60    233.89 o 
  16   8   2      792.94      981.10    210.55 o 
   1   9   2    15791.39    16339.87    292.51 o 
   2   9   2    17208.00    17322.91    392.95 o 
   3   9   2     7041.54     7112.10    243.16 o 
   4   9   2      879.08      946.86    134.85 o 
   5   9   2    12453.35    12774.97    426.61 o 
   6   9   2     8359.13     8402.14    532.88 o 
   7   9   2     1133.12     1309.53    176.82 o 
   8   9   2       13.36      139.33    141.85 o 
   9   9   2     6417.14     5893.87    376.87 o 
  10   9   2     9902.12     8889.01    456.38 o 
  11   9   2     2148.71     2748.68    391.15 o 
  12   9   2       73.39       25.13    162.92 o 
  13   9   2     1033.41      961.51    233.89 o 
  14   9   2     1973.67     1850.83    259.99 o 
  15   9   2      761.18      956.08    211.58 o 
   0  10   2    10286.97    11027.17    382.42 o 
   1  10   2     9124.92     8821.47    248.14 o 
   2  10   2       33.70      -77.70     77.70 o 
   3  10   2    21165.19    20338.51    549.99 o 
   4  10   2    25066.18    24857.53    517.01 o 
   5  10   2     6009.25     6162.17    319.93 o 
   6  10   2     2535.87     2444.35    228.48 o 
   7  10   2     5486.10     5429.29    361.36 o 
   8  10   2     8912.59     8774.91    444.93 o 
   9  10   2     4019.38     4387.82    345.15 o 
  10  10   2      129.93      188.25    128.32 o 
  11  10   2     3387.33     3483.94    358.04 o 
  12  10   2     4090.60     3899.68    354.13 o 
  13  10   2     1835.10     1719.52    240.47 o 
  14  10   2       74.72      220.10    185.24 o 
   1  11   2     1737.17     1532.51    150.54 o 
   2  11   2    26369.33    25482.00    483.25 o 
   3  11   2    11932.14    11669.56    352.76 o 
   4  11   2     1837.86     2116.92    212.84 o 
   5  11   2     9793.16    10131.81    450.54 o 
   6  11   2    11913.23    12162.34    501.13 o 
   7  11   2     2599.67     2809.29    278.92 o 
   8  11   2      526.28      480.27    182.39 o 
   9  11   2     6104.71     6188.94    413.57 o 
  10  11   2     7482.76     7447.60    465.10 o 
  11  11   2     2830.08     3145.27    303.44 o 
  12  11   2      267.66      259.49    158.91 o 
  13  11   2     1735.41     1940.91    279.17 o 
   0  12   2    20311.24    20284.48    665.52 o 
   1  12   2    11866.53    12060.99    375.03 o 
   2  12   2      594.55      694.95    155.15 o 
   3  12   2    14146.91    14092.59    510.70 o 
   4  12   2    21968.37    22111.17    549.05 o 
   5  12   2     6282.97     5969.72    389.10 o 
   6  12   2      984.69      658.13    176.23 o 
   7  12   2     4563.46     4196.39    339.07 o 
   8  12   2     6521.43     6907.26    437.14 o 
   9  12   2     3589.26     3351.77    332.16 o 
  10  12   2      268.77      576.15    169.20 o 
  11  12   2     2191.91     2798.02    304.76 o 
  12  12   2     2076.68     2545.62    273.96 o 
   1  13   2     5383.58     5123.02    367.30 o 
   2  13   2    16416.74    16778.90    970.10 o 
   3  13   2     5652.66     6218.15    358.80 o 
   4  13   2        3.59       39.93    191.80 o 
   5  13   2     5849.71     6102.83    406.63 o 
   6  13   2     7178.78     7576.91    457.60 o 
   7  13   2     3694.26     3609.81    322.58 o 
   8  13   2       93.31      101.96    234.47 o 
   9  13   2     3150.19     2845.18    324.60 o 
  10  13   2     2508.61     3149.61    319.00 o 
   0  14   2     9647.52     9614.74   1103.73 o 
   1  14   2     2724.28     2981.70    350.41 o 
   2  14   2        1.70     -171.77    179.91 o 
   3  14   2     2448.76     2845.72    443.46 o 
   4  14   2     4909.64     4996.15    385.04 o 
   5  14   2     1372.71     1507.10    289.11 o 
   6  14   2      371.90      474.96    244.77 o 
   7  14   2     2246.21     2005.47    254.59 o 
   8  14   2     2829.27     2758.58    327.10 o 
   1  15   2     1283.12     1030.86    662.44 o 
   2  15   2     1971.12     2005.54    778.83 o 
   3  15   2     1258.52     1359.54    325.45 o 
   4  15   2      259.30       44.47    183.41 o 
   5  15   2     1456.61     1888.98    462.29 o 
   6  15   2     2014.40     1934.61    279.25 o 
   1   1   3    13170.18    22336.93    186.74 o 
   2   1   3     5027.38     7252.08    122.16 o 
   3   1   3     1102.35     1030.74     52.37 o 
   4   1   3     4546.14     5224.85    104.50 o 
   5   1   3    11696.40    11841.55    162.98 o 
   6   1   3       65.72       45.44     40.31 o 
   7   1   3     7795.06     7321.23    146.27 o 
   8   1   3      261.88      314.77     54.91 o 
   9   1   3     3113.62     3017.02    118.50 o 
  10   1   3      244.71       84.93     59.60 o 
  11   1   3      517.07      339.50     72.83 o 
  12   1   3      339.55      309.06     80.54 o 
  13   1   3     2167.17     2311.33    162.94 o 
  14   1   3     1603.65     1368.68    172.27 o 
  15   1   3     1187.84     1018.77    164.83 o 
  16   1   3       40.81       94.32    150.84 o 
  17   1   3      245.29      273.48    121.20 o 
  18   1   3       62.18      125.52    323.88 o 
   0   2   3    10250.59     8419.26    147.21 o 
   1   2   3    36231.37    33367.55    271.11 o 
   2   2   3      465.34      563.89     67.68 o 
   3   2   3      415.78      505.52    106.14 o 
   4   2   3      103.44      136.76     38.90 o 
   5   2   3    11266.00    11100.05    149.32 o 
   6   2   3    13237.83    15200.04    183.57 o 
   7   2   3    15285.17    16697.21    216.42 o 
   8   2   3     7664.64     7860.72    160.42 o 
   9   2   3    16622.98    16278.07    234.96 o 
  10   2   3     1492.88     1437.13    108.02 o 
  11   2   3     7704.11     7398.68    210.80 o 
  12   2   3     1521.68     1629.82    152.72 o 
  13   2   3     4774.76     4611.46    230.79 o 
  14   2   3        3.78      -50.91     88.92 o 
  15   2   3     2289.21     2344.34    196.00 o 
  16   2   3      423.77      483.14    128.99 o 
  17   2   3      467.66      666.52    179.22 o 
  18   2   3        0.80      348.75    222.00 o 
   1   3   3    10112.62     8024.36    108.66 o 
   2   3   3     8664.61     7619.95    114.38 o 
   3   3   3    28284.90    25387.64    262.52 o 
   4   3   3     5871.38     6960.89    140.74 o 
   5   3   3    30725.01    27827.30    263.35 o 
   6   3   3    14499.90    14293.59    187.77 o 
   7   3   3    49465.85    51121.19    402.72 o 
   8   3   3       52.12       58.01     50.39 o 
   9   3   3    10508.50     9163.24    202.13 o 
  10   3   3     1245.47      990.76    125.61 o 
  11   3   3     8314.99     7664.94    266.83 o 
  12   3   3      289.18      269.05     98.64 o 
  13   3   3    11350.38    12067.60    343.07 o 
  14   3   3     2605.37     2681.03    190.66 o 
  15   3   3     3745.72     4075.29    256.13 o 
  16   3   3      185.67      169.84    128.83 o 
  17   3   3     1400.96     1542.66    231.73 o 
  18   3   3      209.53      631.03    299.04 o 
   0   4   3    65871.95    79041.15    618.45 o 
   1   4   3   102343.37   112888.43    627.92 o 
   2   4   3     1986.38     2374.50     80.85 o 
   3   4   3    32121.89    27962.13    290.24 o 
   4   4   3    11799.18    10763.51    196.86 o 
   5   4   3    62548.28    67431.34    491.00 o 
   6   4   3        6.86      138.79     38.84 o 
   7   4   3    33435.55    32112.04    312.04 o 
   8   4   3     7808.83     6766.19    183.29 o 
   9   4   3    38022.29    37412.73    497.50 o 
  10   4   3      509.48      515.52    108.10 o 
  11   4   3    17572.03    17142.13    365.48 o 
  12   4   3      670.01      733.77    124.75 o 
  13   4   3     9513.85     8454.46    304.26 o 
  14   4   3        3.61     -100.98    136.58 o 
  15   4   3     5075.19     5692.15    338.88 o 
  16   4   3      611.57      386.91    157.62 o 
  17   4   3     1392.00     1353.46    185.95 o 
  18   4   3        0.06     -127.14    151.56 o 
   1   5   3    82797.17    89736.82    543.65 o 
   2   5   3    59049.21    66792.61    451.99 o 
   3   5   3    87380.25    95078.65    572.92 o 
   4   5   3      263.77      161.57     63.36 o 
   5   5   3    52830.50    55125.34    514.71 o 
   6   5   3    22127.36    22410.18    287.23 o 
   7   5   3    51463.17    54294.59    541.28 o 
   8   5   3     3249.48     3482.63    179.37 o 
   9   5   3    21143.55    21616.21    366.59 o 
  10   5   3     3878.41     3264.93    198.08 o 
  11   5   3    17472.87    18108.22    429.77 o 
  12   5   3     1472.76     1337.48    182.19 o 
  13   5   3     8095.67     8963.23    352.78 o 
  14   5   3      452.02      101.66    118.18 o 
  15   5   3     4091.54     4647.29    314.45 o 
  16   5   3        0.36      194.12    124.92 o 
  17   5   3     2301.35     3240.04    270.71 o 
   0   6   3    31148.67    33802.53    615.25 o 
   1   6   3    77289.37    82902.21    583.64 o 
   2   6   3     2653.22     3176.16    145.43 o 
   3   6   3    94678.10   102170.60    636.55 o 
   4   6   3    42674.37    45522.30    385.63 o 
   5   6   3    49211.75    48181.49    475.42 o 
   6   6   3     7538.08     8383.25    250.66 o 
   7   6   3    31249.30    29455.01    484.08 o 
   8   6   3     5464.60     5117.74    275.37 o 
   9   6   3    11973.32    12164.80    349.32 o 
  10   6   3     3711.95     3571.62    197.13 o 
  11   6   3     9726.58     9867.98    436.83 o 
  12   6   3     4037.06     3816.57    250.14 o 
  13   6   3     5044.85     4963.23    318.63 o 
  14   6   3       35.23      201.99    118.66 o 
  15   6   3     3526.15     4055.61    301.38 o 
  16   6   3      362.87      408.26    123.23 o 
  17   6   3     1850.46     1827.01    216.75 o 
   1   7   3   102434.35   104320.56    717.25 o 
   2   7   3    21963.10    22362.36    297.40 o 
   3   7   3    55394.75    58461.64    550.21 o 
   4   7   3     6641.34     7556.95    222.97 o 
   5   7   3    46818.30    46326.07    542.80 o 
   6   7   3     7969.00     7737.51    253.79 o 
   7   7   3    18772.43    17946.75    414.14 o 
   8   7   3      566.73      340.64    107.25 o 
   9   7   3    24037.55    24019.36    411.68 o 
  10   7   3     6007.42     5822.62    269.38 o 
  11   7   3    11490.76    10569.03    345.20 o 
  12   7   3       64.18       69.90    119.64 o 
  13   7   3     1972.18     2606.48    325.78 o 
  14   7   3      179.74      301.90    152.30 o 
  15   7   3     2677.39     2826.73    261.48 o 
  16   7   3      106.05     -163.97    163.97 o 
   0   8   3     2892.42     2617.00    194.26 o 
   1   8   3    35376.80    36105.13    409.55 o 
   2   8   3       71.77      154.52     65.59 o 
   3   8   3    56423.60    59547.27    606.69 o 
   4   8   3    10750.91    10402.95    501.07 o 
   5   8   3    32260.04    32305.70    507.83 o 
   6   8   3     1760.90     1620.37    160.39 o 
   7   8   3    18629.41    17632.62    394.27 o 
   8   8   3     2996.50     2797.16    235.56 o 
   9   8   3     7143.34     7081.29    344.25 o 
  10   8   3       29.29       -0.02    113.95 o 
  11   8   3     7095.92     7311.57    426.36 o 
  12   8   3     1022.56      849.66    197.55 o 
  13   8   3     3352.59     3912.70    336.97 o 
  14   8   3       17.20      160.23    147.96 o 
  15   8   3     2724.04     2869.83    318.81 o 
  16   8   3      455.59     1064.16    216.92 o 
   1   9   3    20018.27    20236.51    324.43 o 
   2   9   3     1588.41     1413.14    138.48 o 
   3   9   3    17993.29    18231.86    387.74 o 
   4   9   3       87.74      132.58    101.07 o 
   5   9   3    14660.41    15081.92    500.39 o 
   6   9   3     2476.57     2146.87    186.33 o 
   7   9   3     6509.32     6064.69    351.92 o 
   8   9   3      284.07       51.24    118.14 o 
   9   9   3     9790.89     9286.72    452.61 o 
  10   9   3     2718.00     2506.79    274.69 o 
  11   9   3     5894.73     5762.65    397.16 o 
  12   9   3       19.53     -112.47    122.82 o 
  13   9   3     2195.29     1873.12    320.30 o 
  14   9   3      407.47      396.95    303.94 o 
  15   9   3      885.98     1104.58    224.40 o 
   0  10   3    11070.23    11268.61    380.33 o 
   1  10   3     6073.45     6410.88    244.08 o 
   2  10   3      593.65      687.96    126.32 o 
   3  10   3     5016.39     5427.08    260.61 o 
   4  10   3     1405.66     1173.00    155.59 o 
   5  10   3     6794.33     7031.34    297.33 o 
   6  10   3        0.07     -134.46    134.46 o 
   7  10   3     3159.71     3156.95    256.58 o 
   8  10   3      786.81      651.11    176.11 o 
   9  10   3     3632.33     3529.93    317.67 o 
  10  10   3       22.12      -42.40    170.05 o 
  11  10   3     2025.75     1921.13    243.30 o 
  12  10   3      297.27      464.12    170.97 o 
  13  10   3     1017.74     1491.99    248.79 o 
  14  10   3       17.93       41.89    206.64 o 
   1  11   3     1540.96     1596.21    163.36 o 
   2  11   3      128.46      362.83    111.05 o 
   3  11   3     1390.86     1278.24    157.68 o 
   4  11   3      194.56      162.42    125.58 o 
   5  11   3     1149.26     1227.29    182.68 o 
   6  11   3      460.81      344.35    141.46 o 
   7  11   3     2601.21     2227.34    258.80 o 
   8  11   3       26.35      250.37    193.13 o 
   9  11   3      699.15      608.88    168.89 o 
  10  11   3       47.59      166.71    187.94 o 
  11  11   3      433.41      626.18    184.58 o 
  12  11   3        0.53       50.96    141.60 o 
  13  11   3      380.74      295.83    227.02 o 
   0  12   3      619.94       82.11    337.04 o 
   1  12   3     1756.73     1602.79    192.38 o 
   2  12   3     1292.73     1125.76    144.79 o 
   3  12   3       44.16      521.09    138.28 o 
   4  12   3      158.35      215.84    133.25 o 
   5  12   3      666.35      677.50    161.12 o 
   6  12   3       20.21      109.22    176.18 o 
   7  12   3       22.44      -86.91    142.07 o 
   8  12   3        7.64        0.50    118.09 o 
   9  12   3      517.05      714.41    154.08 o 
  10  12   3      165.16      -54.16    137.99 o 
  11  12   3       11.61     -105.21    124.42 o 
  12  12   3      122.08      364.94    178.08 o 
   1  13   3      918.99     1074.36    200.50 o 
   2  13   3     1028.20      871.50    196.46 o 
   3  13   3      440.74      759.81    160.37 o 
   4  13   3      127.93       82.49    125.67 o 
   5  13   3      740.34     1173.97    197.56 o 
   6  13   3       63.25      -17.76    144.91 o 
   7  13   3      134.73       77.20    137.97 o 
   8  13   3      673.31      577.08    163.28 o 
   9  13   3      623.42      895.49    204.96 o 
  10  13   3      712.30      680.66    181.45 o 
   0  14   3      154.47     -271.25    382.08 o 
   1  14   3      499.81      842.37    239.42 o 
   2  14   3      439.56      499.27    205.51 o 
   3  14   3     2432.30     2484.12    401.55 o 
   4  14   3       17.89      -65.26    165.07 o 
   5  14   3      617.99      695.46    156.52 o 
   6  14   3      367.49      407.68    151.28 o 
   7  14   3     1446.00     1544.07    238.96 o 
   8  14   3      327.22      428.72    255.22 o 
   1  15   3     2107.05     1785.08    506.51 o 
   2  15   3       56.70       30.83    188.66 o 
   3  15   3     1215.67     1709.27    380.45 o 
   4  15   3        0.26      -99.41    296.05 o 
   5  15   3     1593.45     1460.65    326.48 o 
   0   0   4    52189.07    48796.84    970.13 o 
   1   0   4   170925.81   174930.59   1680.59 o 
   2   0   4    30899.06    34580.07    399.89 o 
   3   0   4    18316.43    12090.84    212.82 o 
   4   0   4        7.64      -27.93     65.81 o 
   5   0   4    81837.55    83010.08    687.96 o 
   6   0   4       39.87       62.66     60.82 o 
   7   0   4    81068.74    84676.00   1126.97 o 
   8   0   4      108.80      138.80     76.57 o 
   9   0   4    59988.09    63176.78    698.28 o 
  10   0   4     1944.02     1837.02    160.34 o 
  11   0   4    35082.09    35150.25    555.76 o 
  12   0   4      572.26      634.50    146.82 o 
  13   0   4    20590.92    20608.32    827.77 o 
  14   0   4       30.79     -112.17    132.34 o 
  15   0   4     9998.58    10906.28    565.33 o 
  16   0   4     1290.28      502.96    217.26 o 
  17   0   4     3053.20     2436.17    373.73 o 
  18   0   4       54.93      170.78    394.98 o 
   1   1   4   137903.23   149674.45    947.94 o 
   2   1   4    22078.81    26483.35    259.11 o 
   3   1   4    29382.94    25007.15    236.66 o 
   4   1   4     1723.78     1828.61     75.13 o 
   5   1   4    86839.31    85464.37    499.46 o 
   6   1   4       14.45       97.40     44.30 o 
   7   1   4    97479.87   102654.52    639.23 o 
   8   1   4     6372.40     6204.17    158.76 o 
   9   1   4    43700.93    41736.86    410.32 o 
  10   1   4     1250.07     1212.87    125.56 o 
  11   1   4    21745.52    21184.10    344.71 o 
  12   1   4       36.72       95.18     92.85 o 
  13   1   4    23124.08    23848.71    440.86 o 
  14   1   4       46.14       17.44    116.89 o 
  15   1   4    11591.90    10704.03    527.34 o 
  16   1   4      124.57     -116.03    116.03 o 
  17   1   4     3910.66     4362.54    300.80 o 
  18   1   4       66.92     -176.07    176.07 o 
   0   2   4      187.03      371.05     61.96 o 
   1   2   4    34377.08    31875.81    260.48 o 
   2   2   4      468.54      556.12     74.97 o 
   3   2   4    37495.48    34395.61    308.30 o 
   4   2   4      195.89      310.37     86.65 o 
   5   2   4    34629.37    33286.83    277.95 o 
   6   2   4      976.85     1029.15     77.03 o 
   7   2   4    83287.57    87746.98    574.54 o 
   8   2   4       13.73       66.76     51.94 o 
   9   2   4    25060.41    24021.90    304.65 o 
  10   2   4        0.52      154.07     86.44 o 
  11   2   4    29765.25    31103.91    470.43 o 
  12   2   4       66.38       93.55     96.58 o 
  13   2   4    12426.38    12348.27    338.57 o 
  14   2   4       31.49       72.04    101.81 o 
  15   2   4     7067.29     7575.78    382.86 o 
  16   2   4       42.53       47.94    115.31 o 
  17   2   4     2419.07     2998.73    287.94 o 
  18   2   4        0.51      360.24    178.64 o 
   1   3   4    29274.96    25808.79    210.37 o 
   2   3   4     3011.77     2758.16     98.00 o 
   3   3   4    17998.58    13787.28    245.07 o 
   4   3   4     1628.23     1219.77    105.88 o 
   5   3   4    38846.31    36762.26    457.17 o 
   6   3   4     3004.88     3472.59    117.61 o 
   7   3   4    11189.58    10523.97    170.39 o 
   8   3   4     1598.68     1289.77     97.67 o 
   9   3   4    42474.74    42283.68    526.61 o 
  10   3   4       54.34      -17.09     85.85 o 
  11   3   4     9480.77    10220.51    310.64 o 
  12   3   4       94.11      -14.32     91.52 o 
  13   3   4    10329.89    10046.56    325.69 o 
  14   3   4        0.79      107.64    100.24 o 
  15   3   4     4896.51     5155.22    268.31 o 
  16   3   4        1.78      118.74    130.09 o 
  17   3   4     2412.92     2151.87    281.62 o 
  18   3   4       18.23      128.65    169.74 o 
   0   4   4    13630.49    17956.01    264.43 o 
   1   4   4     8295.45     8120.68    125.02 o 
   2   4   4     4567.08     5158.02    135.74 o 
   3   4   4    95025.18   105116.23    693.92 o 
   4   4   4      279.41      165.39     72.11 o 
   5   4   4     4513.91     3783.32    177.07 o 
   6   4   4     1883.01     2503.87    109.34 o 
   7   4   4    27172.31    25994.81    325.37 o 
   8   4   4      218.81       99.47     77.32 o 
   9   4   4     2352.37     2153.84    154.38 o 
  10   4   4      305.75      199.58    103.70 o 
  11   4   4     8838.17     8584.29    346.18 o 
  12   4   4      118.51      172.05     98.51 o 
  13   4   4     5553.31     4895.75    251.24 o 
  14   4   4        0.05      200.07     97.31 o 
  15   4   4     2695.69     2717.06    220.41 o 
  16   4   4        6.90       54.55    106.05 o 
  17   4   4     1923.85     1901.56    274.56 o 
  18   4   4       24.33      566.35    298.10 o 
   1   5   4    12994.11    13615.37    188.99 o 
   2   5   4     9401.55    10307.34    166.31 o 
   3   5   4      336.48      290.63     48.09 o 
   4   5   4     3272.26     3214.40    127.46 o 
   5   5   4    13121.05    13120.96    290.53 o 
   6   5   4      941.39     1096.33    127.35 o 
   7   5   4     1747.13     1904.48    162.21 o 
   8   5   4      919.72      621.35    108.34 o 
   9   5   4    15993.96    16220.55    329.32 o 
  10   5   4      979.41     1109.51    129.04 o 
  11   5   4     1908.59     1588.85    157.48 o 
  12   5   4      611.49      655.85    134.53 o 
  13   5   4       55.89       -0.79    106.11 o 
  14   5   4        2.15      -81.65    100.26 o 
  15   5   4      428.78      329.84    129.72 o 
  16   5   4        7.79      -43.07    114.65 o 
  17   5   4      198.64       80.53    121.11 o 
   0   6   4      166.63      269.13     85.16 o 
   1   6   4     1928.06     2580.40    107.72 o 
   2   6   4       37.64        8.20     47.77 o 
   3   6   4     6860.92     7580.96    158.27 o 
   4   6   4     3270.03     3702.61    148.27 o 
   5   6   4      850.14     1019.07    115.04 o 
   6   6   4       99.87      188.01     94.19 o 
   7   6   4      358.25      415.74    115.97 o 
   8   6   4       62.81      121.95    109.96 o 
   9   6   4     2225.99     1775.30    150.99 o 
  10   6   4     2472.50     2295.79    187.09 o 
  11   6   4      126.76      194.10     94.37 o 
  12   6   4      405.07      244.24    117.04 o 
  13   6   4       10.15       92.55    105.51 o 
  14   6   4       10.88       76.23    116.59 o 
  15   6   4      180.46       55.01    177.75 o 
  16   6   4       47.29      179.56    122.26 o 
  17   6   4      218.40      199.38    206.68 o 
   1   7   4     2300.15     2297.54    120.10 o 
   2   7   4      918.01      782.15     84.45 o 
   3   7   4     6488.75     6616.05    164.66 o 
   4   7   4      500.59      407.74    100.52 o 
   5   7   4     3368.31     3323.30    185.66 o 
   6   7   4      134.76      152.37     91.77 o 
   7   7   4     1564.85     1501.40    143.34 o 
   8   7   4       54.26       85.56     89.39 o 
   9   7   4      251.20      188.17     99.44 o 
  10   7   4      300.90      484.65     99.23 o 
  11   7   4     1180.22      866.90    143.15 o 
  12   7   4       13.51       -5.73    114.03 o 
  13   7   4     1364.88     1161.90    184.04 o 
  14   7   4      361.11      267.73    155.21 o 
  15   7   4      105.29      246.05    113.28 o 
  16   7   4        0.40      164.09    163.95 o 
   0   8   4     3222.11     3945.86    231.04 o 
   1   8   4    15101.75    15400.22    269.81 o 
   2   8   4      341.24      230.38     73.13 o 
   3   8   4    15826.56    15152.70    346.59 o 
   4   8   4      700.96      715.32    128.96 o 
   5   8   4     7603.71     7566.86    283.11 o 
   6   8   4      406.13      392.78    113.63 o 
   7   8   4     3961.08     3836.86    218.89 o 
   8   8   4       20.70        2.67    101.43 o 
   9   8   4     1744.63     1769.85    178.57 o 
  10   8   4      787.46      887.99    142.66 o 
  11   8   4     2218.51     2283.51    186.73 o 
  12   8   4      380.18      263.55    147.56 o 
  13   8   4      402.47       84.93    152.29 o 
  14   8   4       56.44      459.62    145.72 o 
  15   8   4      425.82      470.28    175.33 o 
  16   8   4      124.59      421.26    220.98 o 
   1   9   4    18642.25    18887.51    315.02 o 
   2   9   4     1861.64     1631.55    160.51 o 
   3   9   4    24531.51    26038.90    468.76 o 
   4   9   4        0.26      114.71     98.86 o 
   5   9   4    16701.24    16366.51    394.18 o 
   6   9   4      495.48      646.60    126.91 o 
   7   9   4     3613.39     3244.27    252.50 o 
   8   9   4      208.77      152.12    149.17 o 
   9   9   4     6627.74     6226.56    340.49 o 
  10   9   4       73.48      -18.41     97.32 o 
  11   9   4     3410.59     3341.62    370.63 o 
  12   9   4        3.56     -124.58    124.58 o 
  13   9   4      848.85      986.55    206.05 o 
  14   9   4        0.92      458.63    209.16 o 
  15   9   4      337.00      460.62    199.10 o 
   0  10   4      666.09      857.29    149.64 o 
   1  10   4    25300.94    25735.87    470.70 o 
   2  10   4      780.27      622.59    132.74 o 
   3  10   4    37871.65    38486.76    676.02 o 
   4  10   4       56.97      112.68    107.07 o 
   5  10   4    21267.52    20540.36    446.93 o 
   6  10   4      449.71      362.32    132.69 o 
   7  10   4     6778.63     6611.49    352.09 o 
   8  10   4        3.67      102.84    119.56 o 
   9  10   4     6098.37     5998.05    394.07 o 
  10  10   4       26.59      130.73    119.48 o 
  11  10   4     3009.46     2563.98    285.29 o 
  12  10   4        4.88       80.74    127.34 o 
  13  10   4     1853.38     1923.35    269.91 o 
  14  10   4       67.51     -277.14    277.14 o 
   1  11   4    29099.79    29903.34    527.88 o 
   2  11   4      190.81      302.81    105.71 o 
   3  11   4    29755.50    30409.33    549.85 o 
   4  11   4      383.80      196.36    111.19 o 
   5  11   4    12255.46    12343.12    444.90 o 
   6  11   4      210.78      218.10    151.01 o 
   7  11   4     8961.03     8523.97    401.59 o 
   8  11   4       85.85     -117.39    117.39 o 
   9  11   4     7151.62     7306.44    438.95 o 
  10  11   4      112.70       82.46    161.26 o 
  11  11   4     4341.48     4399.96    370.02 o 
  12  11   4       50.51       85.76    141.88 o 
  13  11   4     1309.92     1939.89    262.61 o 
   0  12   4      378.72      -24.33    389.42 o 
   1  12   4    17035.60    17113.32    562.15 o 
   2  12   4       54.63      179.86    128.40 o 
   3  12   4    19026.92    19274.18    648.17 o 
   4  12   4       12.01      103.76    116.05 o 
   5  12   4    13247.32    14346.49    497.41 o 
   6  12   4      703.61      580.09    151.71 o 
   7  12   4     6063.09     5920.44    407.81 o 
   8  12   4      136.01      195.12    184.22 o 
   9  12   4     6940.87     6537.91    435.38 o 
  10  12   4      395.20       77.44    150.11 o 
  11  12   4     3004.92     2709.62    301.11 o 
  12  12   4       73.37      380.06    211.54 o 
   1  13   4     9162.03     9251.19    470.96 o 
   2  13   4      109.33      277.35    203.76 o 
   3  13   4    13249.07    13186.05    638.92 o 
   4  13   4       43.73       69.41    153.24 o 
   5  13   4     7336.52     8338.45    461.89 o 
   6  13   4       35.30      272.10    142.43 o 
   7  13   4     7035.04     7174.19    461.91 o 
   8  13   4       63.49        5.14    132.24 o 
   9  13   4     3978.50     4298.16    397.02 o 
  10  13   4       58.23     -121.73    148.90 o 
   0  14   4       24.83      269.44    197.37 o 
   1  14   4     6596.40     6573.53    530.14 o 
   2  14   4        2.77      214.74    369.57 o 
   3  14   4     2851.79     2719.95    587.02 o 
   4  14   4      195.64      150.37    311.48 o 
   5  14   4     4610.89     5775.45    524.85 o 
   6  14   4       45.40      -38.32    137.64 o 
   7  14   4     3445.12     3344.30    337.60 o 
   8  14   4        7.15     -152.60    152.60 o 
   1  15   4     1614.10     1635.79    537.73 o 
   2  15   4      249.62      602.28    254.17 o 
   3  15   4     2971.45     3837.30    610.31 o 
   4  15   4       85.82     -128.86    320.09 o 
   5  15   4     2623.03     3635.89    508.43 o 
   1   1   5    28247.32    43663.51    406.99 o 
   2   1   5    76701.41    96732.05    613.22 o 
   3   1   5     1269.61      902.39     67.05 o 
   4   1   5      717.32     1041.91     63.92 o 
   5   1   5     5169.39     5442.65    120.05 o 
   6   1   5     6485.03     6492.85    143.37 o 
   7   1   5     6252.45     5464.48    159.40 o 
   8   1   5      474.91      484.70     68.30 o 
   9   1   5     1572.23     1232.73    100.59 o 
  10   1   5      128.77        7.91     84.58 o 
  11   1   5      677.99      581.90    107.12 o 
  12   1   5      373.19      247.09    100.48 o 
  13   1   5     3821.05     3892.51    297.53 o 
  14   1   5       14.41      165.59    188.47 o 
  15   1   5      430.91      765.53    181.19 o 
  16   1   5       24.09     -101.75    101.75 o 
  17   1   5      111.08      261.20    224.61 o 
  18   1   5       31.78      337.46    128.69 o 
   0   2   5    35551.28    36318.89    449.15 o 
   1   2   5    50994.04    58675.21    443.18 o 
   2   2   5     2012.87     2484.66     98.30 o 
   3   2   5     2027.46     1367.62     87.14 o 
   4   2   5    14485.63    14931.62    217.35 o 
   5   2   5     6295.68     5268.37    149.03 o 
   6   2   5     2173.89     2194.60     86.73 o 
   7   2   5    14114.79    11932.42    184.87 o 
   8   2   5     3086.24     3238.14    122.81 o 
   9   2   5    16486.04    16440.23    329.48 o 
  10   2   5      214.79      147.83     87.19 o 
  11   2   5     8051.15     8427.25    291.09 o 
  12   2   5       38.39      186.35    101.24 o 
  13   2   5     4636.75     3965.48    226.68 o 
  14   2   5      230.43      215.87    126.10 o 
  15   2   5     2036.12     2488.96    234.47 o 
  16   2   5       25.19      132.01    111.81 o 
  17   2   5      447.52      853.81    142.06 o 
  18   2   5       50.02       83.36    180.93 o 
   1   3   5     7850.52     5355.73    117.23 o 
   2   3   5    29611.22    30722.13    269.36 o 
   3   3   5    24108.83    25373.73    346.81 o 
   4   3   5     1634.50     1920.12    138.03 o 
   5   3   5    25508.77    25626.73    380.34 o 
   6   3   5    11629.63    10599.90    248.90 o 
   7   3   5    44974.36    46906.70    417.46 o 
   8   3   5      361.76      400.01     90.05 o 
   9   3   5     9150.34     8858.67    272.08 o 
  10   3   5     2892.05     2581.12    176.16 o 
  11   3   5     5987.07     5103.14    238.15 o 
  12   3   5       17.07      -56.39     85.79 o 
  13   3   5    13843.49    13217.76    470.70 o 
  14   3   5      273.15      257.44    108.43 o 
  15   3   5     3918.43     3314.32    292.90 o 
  16   3   5       36.39      -57.80    110.34 o 
  17   3   5     1313.28     1510.48    224.15 o 
  18   3   5      196.66      303.55    190.74 o 
   0   4   5    29251.12    30208.10    365.23 o 
   1   4   5    76784.85    82807.27    532.89 o 
   2   4   5      605.44      814.85     60.51 o 
   3   4   5    37459.01    39670.74    462.21 o 
   4   4   5    27059.53    28162.61    399.16 o 
   5   4   5    33387.28    31393.41    561.39 o 
   6   4   5      152.46      257.90     87.00 o 
   7   4   5    27650.39    26761.26    411.49 o 
   8   4   5     9515.91     8858.06    277.23 o 
   9   4   5    32239.25    31956.31    567.34 o 
  10   4   5        8.32      -38.89     92.14 o 
  11   4   5     8788.09     7706.33    285.59 o 
  12   4   5     4489.43     4394.72    271.06 o 
  13   4   5    10417.73    10221.94    341.37 o 
  14   4   5       88.80      -54.73    116.14 o 
  15   4   5     3060.63     3030.96    234.55 o 
  16   4   5      983.75     1347.08    211.20 o 
  17   4   5      640.47     1085.74    333.10 o 
   1   5   5    77881.41    81471.80    492.77 o 
   2   5   5    21285.16    20424.75    236.09 o 
   3   5   5    62784.04    63278.49    442.57 o 
   4   5   5        8.14       78.44     68.14 o 
   5   5   5    33220.78    29249.96    444.82 o 
   6   5   5    18374.29    17811.28    361.80 o 
   7   5   5    35969.30    35268.90    547.24 o 
   8   5   5        0.76       63.98     95.64 o 
   9   5   5    20178.79    18560.28    358.11 o 
  10   5   5     9660.09     9722.74    295.21 o 
  11   5   5     6286.67     5453.27    260.74 o 
  12   5   5       38.94       70.91     91.73 o 
  13   5   5     5678.15     6316.12    290.71 o 
  14   5   5     3347.42     3550.14    277.51 o 
  15   5   5     3199.46     2776.95    227.59 o 
  16   5   5        6.42       75.76    114.44 o 
  17   5   5     2022.42     2226.77    321.97 o 
   0   6   5    24129.22    24692.75    370.33 o 
   1   6   5    55006.15    56342.71    445.74 o 
   2   6   5      419.83      425.95     62.64 o 
   3   6   5    67388.10    67008.93    488.10 o 
   4   6   5    15686.86    14269.38    294.26 o 
   5   6   5    63427.98    67634.79    673.84 o 
   6   6   5      974.21      850.69    130.76 o 
   7   6   5    24875.59    24805.05    457.00 o 
   8   6   5    12102.35    12052.01    356.82 o 
   9   6   5    16217.17    16262.99    351.07 o 
  10   6   5       21.44      -77.71     77.71 o 
  11   6   5     8691.57     8437.14    303.53 o 
  12   6   5     4518.80     4525.30    253.32 o 
  13   6   5     4851.69     5258.50    306.47 o 
  14   6   5       12.41        1.10    108.41 o 
  15   6   5     2415.08     2615.94    245.61 o 
  16   6   5     1233.93     1560.30    199.59 o 
  17   6   5     1733.43     2181.58    226.67 o 
   1   7   5    81639.56    90814.94    668.28 o 
   2   7   5    17509.80    17235.91    273.94 o 
   3   7   5    53597.03    53554.39    577.83 o 
   4   7   5        0.58      -76.06     76.06 o 
   5   7   5    36840.15    36146.42    500.19 o 
   6   7   5     9149.77     8544.86    279.15 o 
   7   7   5    11177.13    11305.16    321.72 o 
   8   7   5       77.30       38.68     98.69 o 
   9   7   5    15692.99    15123.45    390.90 o 
  10   7   5     3178.73     3265.65    214.90 o 
  11   7   5    12873.42    13146.76    408.10 o 
  12   7   5      199.38      230.36    135.53 o 
  13   7   5     1963.49     2139.94    219.70 o 
  14   7   5     2311.98     2729.30    340.44 o 
  15   7   5     1730.05     1636.73    193.00 o 
  16   7   5       10.33      154.74    167.82 o 
   0   8   5    21030.68    21271.74    447.62 o 
   1   8   5    18490.83    18207.28    295.44 o 
   2   8   5      209.94       80.43    147.11 o 
   3   8   5    47482.12    47860.13    619.82 o 
   4   8   5    15831.70    15213.10    380.42 o 
   5   8   5    20784.90    21434.17    401.05 o 
   6   8   5      891.78      881.61    126.35 o 
   7   8   5    14005.67    13690.74    361.64 o 
   8   8   5    10514.58     9750.49    325.68 o 
   9   8   5     4085.53     3627.21    249.74 o 
  10   8   5      394.54      337.29    116.69 o 
  11   8   5     6154.74     5864.43    296.00 o 
  12   8   5     1989.58     1984.37    187.84 o 
  13   8   5     2103.49     1950.03    260.30 o 
  14   8   5       46.67     -120.91    152.43 o 
  15   8   5     2047.97     1893.50    240.27 o 
   1   9   5    21654.48    22099.64    380.37 o 
   2   9   5    15660.71    14683.83    358.32 o 
   3   9   5    13992.87    13416.96    361.78 o 
   4   9   5     2418.20     2258.63    188.28 o 
   5   9   5     9797.42     8817.86    326.62 o 
   6   9   5     7172.30     6887.17    301.26 o 
   7   9   5     3514.42     3105.36    246.47 o 
   8   9   5     1919.90     1728.85    184.85 o 
   9   9   5     6842.55     6937.54    336.66 o 
  10   9   5     1853.71     1848.38    178.97 o 
  11   9   5     4700.02     4935.40    344.99 o 
  12   9   5      164.75      159.64    149.82 o 
  13   9   5     1602.85     1460.95    225.86 o 
  14   9   5      398.85      437.47    253.90 o 
  15   9   5      980.57     1416.99    325.66 o 
   0  10   5     9319.03     9935.78    466.22 o 
   1  10   5     2568.87     2684.40    196.22 o 
   2  10   5      326.00      141.80    103.53 o 
   3  10   5     5053.21     4891.82    258.23 o 
   4  10   5     5923.73     5872.22    292.95 o 
   5  10   5     3879.75     4124.63    251.06 o 
   6  10   5     2235.68     1607.16    175.40 o 
   7  10   5     6930.47     6373.27    413.60 o 
   8  10   5     1525.41     1301.29    182.88 o 
   9  10   5     1625.81     2044.85    228.52 o 
  10  10   5      586.47      211.91    142.35 o 
  11  10   5     2081.32     1914.94    276.84 o 
  12  10   5      159.34      489.72    185.78 o 
  13  10   5      522.92      388.50    157.81 o 
  14  10   5        1.90      -28.75    203.59 o 
   1  11   5      264.52      370.84    155.06 o 
   2  11   5     6320.49     5752.43    285.00 o 
   3  11   5     2519.10     2679.36    212.05 o 
   4  11   5      334.68      291.72    115.85 o 
   5  11   5      419.41      341.70    116.41 o 
   6  11   5     1379.06     1497.54    206.21 o 
   7  11   5     2187.67     2193.86    230.65 o 
   8  11   5      204.58      105.82    108.05 o 
   9  11   5      100.05      220.13    161.06 o 
  10  11   5       77.30      351.20    185.46 o 
  11  11   5      428.27      453.31    182.65 o 
  12  11   5      117.16       14.27    144.90 o 
  13  11   5      560.42      449.39    308.19 o 
   0  12   5      709.15      893.66    269.45 o 
   1  12   5      504.10      428.77    168.66 o 
   2  12   5      175.58      358.89    158.11 o 
   3  12   5      488.32      302.90    106.79 o 
   4  12   5      254.49      184.42    126.58 o 
   5  12   5       17.44     -109.39    109.39 o 
   6  12   5        0.87      -47.19    122.02 o 
   7  12   5       83.52      113.77    115.26 o 
   8  12   5       19.38     -132.30    132.30 o 
   9  12   5     1039.80      852.81    179.21 o 
  10  12   5       58.50      173.53    170.40 o 
  11  12   5        0.45        0.31    145.29 o 
   1  13   5      548.55      812.38    183.04 o 
   2  13   5        7.56     -124.63    124.63 o 
   3  13   5      139.22      415.11    257.85 o 
   4  13   5       31.96     -102.92    143.01 o 
   5  13   5      547.17      411.28    138.51 o 
   6  13   5       55.26      234.57    141.91 o 
   7  13   5      252.43       10.24    255.84 o 
   8  13   5        7.84     -206.70    206.70 o 
   9  13   5      607.60      517.45    199.48 o 
  10  13   5      125.85      124.79    224.46 o 
   0  14   5      690.89      856.53    370.95 o 
   1  14   5      386.61      673.14    170.92 o 
   2  14   5        0.93       14.21    284.95 o 
   3  14   5     2218.42     1806.64    302.43 o 
   4  14   5      262.51      466.14    227.11 o 
   5  14   5      520.73      927.91    270.06 o 
   6  14   5        9.84     -163.19    262.16 o 
   7  14   5     1257.22     1353.97    200.47 o 
   1  15   5     1664.91     1775.88    331.62 o 
   2  15   5      499.19      762.50    275.62 o 
   3  15   5     1602.14     1486.30    384.74 o 
   4  15   5       56.99     -117.82    215.10 o 
   0   0   6    81743.68    87244.15   1621.43 o 
   1   0   6   149401.38   179377.72   3363.31 o 
   2   0   6     9766.17    12569.01    280.01 o 
   3   0   6     5108.89     3369.69    162.22 o 
   4   0   6    72142.07    69807.99    663.41 o 
   5   0   6    58411.95    63152.69   1260.74 o 
   6   0   6    19480.14    19369.31    479.75 o 
   7   0   6     6144.42     4391.32    226.80 o 
   8   0   6    54490.47    53447.11    694.94 o 
   9   0   6    42251.54    42706.47    637.98 o 
  10   0   6     3274.38     3118.58    214.17 o 
  11   0   6     4292.84     4254.53    449.66 o 
  12   0   6    24324.89    24938.07    902.71 o 
  13   0   6     5449.00     5686.72    539.52 o 
  14   0   6       13.13     -107.13    163.26 o 
  15   0   6     2222.17     2092.85    338.70 o 
  16   0   6     6510.70     6710.96    603.23 o 
  17   0   6      164.52      -27.86    160.67 o 
  18   0   6        7.50      299.08    560.47 o 
   1   1   6    20692.02    17695.99    270.52 o 
   2   1   6    71758.58    67025.59    605.77 o 
   3   1   6    62177.30    61317.13    479.54 o 
   4   1   6     6158.76     6656.30    144.28 o 
   5   1   6    30211.52    29811.64    289.04 o 
   6   1   6    72201.44    75026.07    509.36 o 
   7   1   6    61724.99    65321.66    501.22 o 
   8   1   6     9248.32    10278.46    202.46 o 
   9   1   6     3713.03     3434.27    142.78 o 
  10   1   6    25776.01    25804.08    419.88 o 
  11   1   6     6853.99     6280.10    248.27 o 
  12   1   6      772.85      908.70    170.41 o 
  13   1   6     6474.90     6513.35    354.25 o 
  14   1   6    12067.01    12035.71    462.49 o 
  15   1   6     1718.92     1486.73    217.25 o 
  16   1   6       36.99     -114.08    114.08 o 
  17   1   6      808.47     1034.19    150.43 o 
  18   1   6     2647.24     2821.94    261.67 o 
   0   2   6   118149.44   123342.49   1201.92 o 
   1   2   6   103265.19   116239.70    806.52 o 
   2   2   6     5131.63     6179.02    179.89 o 
   3   2   6    24165.49    23556.16    226.16 o 
   4   2   6    43469.79    39626.00    464.96 o 
   5   2   6    47494.85    49642.77    442.85 o 
   6   2   6      231.54      232.63     43.70 o 
   7   2   6    10872.30    10528.49    178.48 o 
   8   2   6    40477.70    38627.51    496.18 o 
   9   2   6    15260.60    14817.80    323.44 o 
  10   2   6      282.30      235.75     95.23 o 
  11   2   6     3567.41     3531.67    209.14 o 
  12   2   6    16893.28    16522.05    375.01 o 
  13   2   6     4013.60     4376.22    269.26 o 
  14   2   6        5.91      214.98    127.64 o 
  15   2   6     1650.08     1403.10    259.28 o 
  16   2   6     5121.51     5377.18    346.89 o 
  17   2   6      829.60     1069.28    295.18 o 
  18   2   6        6.88      312.95    306.74 o 
   1   3   6    40437.75    44880.90    359.05 o 
   2   3   6    44558.64    45782.99    372.92 o 
   3   3   6    16623.92    17504.31    303.19 o 
   4   3   6       52.52      145.71     69.74 o 
   5   3   6    18528.72    16993.66    321.48 o 
   6   3   6    43927.21    43982.53    514.53 o 
   7   3   6     8252.58     8155.38    236.08 o 
   8   3   6      226.57      400.00     99.27 o 
   9   3   6     7939.01     7071.21    256.69 o 
  10   3   6    21000.35    21345.79    407.19 o 
  11   3   6     3944.27     3416.58    207.78 o 
  12   3   6      378.32      411.23    107.95 o 
  13   3   6      433.42      415.90    109.52 o 
  14   3   6     6804.82     6744.79    337.29 o 
  15   3   6      871.65      692.99    155.03 o 
  16   3   6       53.44      358.86    139.77 o 
  17   3   6      622.86      369.25    234.18 o 
   0   4   6    24538.90    22826.50    330.42 o 
   1   4   6     5216.77     4433.16    110.53 o 
   2   4   6      174.39      178.97     49.26 o 
   3   4   6    26051.39    26086.41    382.65 o 
   4   4   6    11983.64    11550.00    270.86 o 
   5   4   6     6178.42     5701.40    220.78 o 
   6   4   6     2757.75     2603.77    175.42 o 
   7   4   6     2254.22     2082.70    160.69 o 
   8   4   6    20534.90    21701.99    373.85 o 
   9   4   6       89.87      106.25     93.69 o 
  10   4   6      617.14      674.96    121.75 o 
  11   4   6     1655.67     1679.71    162.58 o 
  12   4   6     2425.85     2482.98    191.89 o 
  13   4   6      105.79      327.40    107.53 o 
  14   4   6       23.79      301.62    123.10 o 
  15   4   6      618.10      753.72    146.10 o 
  16   4   6     1538.27     1963.90    247.66 o 
  17   4   6      590.47      425.30    233.38 o 
   1   5   6     7977.08     8917.92    154.00 o 
   2   5   6     3305.13     3624.83    104.16 o 
   3   5   6    10769.83    11508.19    241.87 o 
   4   5   6      679.09      577.63    136.21 o 
   5   5   6     2203.20     2334.85    168.46 o 
   6   5   6     2988.63     2341.89    178.58 o 
   7   5   6       39.88       24.10    103.32 o 
   8   5   6        0.48      -77.03     81.03 o 
   9   5   6      831.13      690.75    115.28 o 
  10   5   6     2501.04     2654.79    182.36 o 
  11   5   6     3964.43     4309.57    242.36 o 
  12   5   6       87.98      -75.05     98.65 o 
  13   5   6      135.05       83.16    102.08 o 
  14   5   6     1378.20     1300.73    150.42 o 
  15   5   6       27.54       -5.06    104.31 o 
  16   5   6       38.77       36.32    162.10 o 
  17   5   6      112.83       22.76    172.94 o 
   0   6   6     2629.21     3148.67    155.77 o 
   1   6   6       83.02      158.15     52.39 o 
   2   6   6     1173.74     1147.87     84.80 o 
   3   6   6     3259.96     3120.11    173.44 o 
   4   6   6      274.34      344.59     98.79 o 
   5   6   6     3663.86     3799.96    198.07 o 
   6   6   6        3.29       72.63     98.89 o 
   7   6   6      654.20      629.72    129.30 o 
   8   6   6     1455.90     1366.47    164.26 o 
   9   6   6      152.39      -93.21     93.21 o 
  10   6   6       92.11      167.62     92.26 o 
  11   6   6       64.10      -83.70     83.89 o 
  12   6   6      102.23      285.06    118.23 o 
  13   6   6      334.22      323.43    138.08 o 
  14   6   6       46.32      -55.12    145.75 o 
  15   6   6       21.16     -118.76    118.76 o 
  16   6   6       63.90       83.20    131.29 o 
   1   7   6      543.73      691.36     86.38 o 
   2   7   6     5518.78     5825.17    213.32 o 
   3   7   6      422.90      403.03    121.99 o 
   4   7   6     1580.56     1736.10    149.92 o 
   5   7   6     1362.38     1313.25    142.38 o 
   6   7   6     3918.78     3592.17    210.32 o 
   7   7   6      171.87       -1.24     93.38 o 
   8   7   6      970.60     1049.95    156.60 o 
   9   7   6     2228.31     1840.14    202.90 o 
  10   7   6       54.88       -3.24     84.05 o 
  11   7   6      137.58      168.74     92.61 o 
  12   7   6        1.80      -65.31    138.36 o 
  13   7   6     2389.03     3096.93    260.51 o 
  14   7   6      239.50      247.78    151.40 o 
  15   7   6      482.15      456.60    160.12 o 
  16   7   6       27.02      -10.55    147.53 o 
   0   8   6    23021.30    22813.15    471.07 o 
   1   8   6      477.45      337.40     79.69 o 
   2   8   6      332.32      467.83    100.00 o 
   3   8   6     6964.76     7182.72    254.62 o 
   4   8   6    13911.89    13697.63    332.54 o 
   5   8   6      558.01      479.87    112.98 o 
   6   8   6      497.94      428.15    111.67 o 
   7   8   6     5184.57     4875.97    253.80 o 
   8   8   6     2626.11     2623.16    194.39 o 
   9   8   6     1004.08      706.07    133.26 o 
  10   8   6      613.68      594.29    126.35 o 
  11   8   6     2578.13     2229.76    196.65 o 
  12   8   6      460.12      439.94    117.36 o 
  13   8   6     1050.05     1168.58    187.16 o 
  14   8   6       11.29       68.62    177.51 o 
  15   8   6      339.99      573.92    193.84 o 
   1   9   6     6261.99     6164.67    263.96 o 
   2   9   6    25470.51    26250.28    477.91 o 
   3   9   6     3911.85     3780.34    232.28 o 
   4   9   6     1126.60     1187.38    154.19 o 
   5   9   6     5525.69     5418.70    252.71 o 
   6   9   6     9180.83     9284.37    363.99 o 
   7   9   6      365.78      528.12    115.24 o 
   8   9   6     1627.68     1509.11    161.68 o 
   9   9   6     5782.83     5437.00    309.13 o 
  10   9   6     4830.69     5040.26    367.34 o 
  11   9   6     2220.92     2176.91    243.17 o 
  12   9   6       29.85       35.31    210.99 o 
  13   9   6      709.41      935.01    189.13 o 
  14   9   6     1549.52     1574.34    298.11 o 
   0  10   6     7597.31     7539.41    724.69 o 
   1  10   6     3812.95     3505.39    258.40 o 
   2  10   6      594.97      827.15    132.04 o 
   3  10   6    17005.80    16565.94    410.34 o 
   4  10   6    13931.40    14294.60    403.40 o 
   5  10   6     5775.24     5068.83    279.05 o 
   6  10   6      215.47      198.07    118.70 o 
   7  10   6     5634.13     5753.92    336.47 o 
   8  10   6     7491.77     8700.39    412.51 o 
   9  10   6      839.35      614.40    165.14 o 
  10  10   6       10.55      -29.02    133.31 o 
  11  10   6     1653.02     1685.38    360.20 o 
  12  10   6     3828.65     3918.15    355.12 o 
  13  10   6      824.67      987.18    295.79 o 
   1  11   6    18389.48    17885.88    581.19 o 
   2  11   6    11182.38    11140.95    488.26 o 
   3  11   6     7629.72     7650.66    324.34 o 
   4  11   6        6.08      -59.10    141.85 o 
   5  11   6     6214.98     6351.71    321.20 o 
   6  11   6     8889.99     9307.97    418.53 o 
   7  11   6     2313.88     2132.93    339.63 o 
   8  11   6       26.15      -88.99    107.76 o 
   9  11   6     4254.24     3916.76    308.56 o 
  10  11   6     7125.97     7682.50    476.02 o 
  11  11   6     2286.67     2499.82    306.11 o 
  12  11   6       42.62     -234.01    234.01 o 
   0  12   6     7444.33     6709.89    592.32 o 
   1  12   6     4049.75     3914.41    340.53 o 
   2  12   6      431.95      187.92    149.45 o 
   3  12   6     4808.08     4966.15    375.22 o 
   4  12   6    14761.47    14934.11    576.36 o 
   5  12   6     5443.72     5585.57    354.85 o 
   6  12   6       45.11     -111.91    111.91 o 
   7  12   6     2896.47     3330.22    289.22 o 
   8  12   6     6164.59     6681.30    432.85 o 
   9  12   6     2187.63     1914.61    237.05 o 
  10  12   6       33.38      130.54    168.15 o 
  11  12   6     1311.84     1493.28    282.28 o 
   1  13   6     2501.54     2704.78    349.09 o 
   2  13   6    12964.93    12792.67    564.96 o 
   3  13   6     3890.75     3962.45    330.80 o 
   4  13   6      437.02      255.92    202.15 o 
   5  13   6     2818.01     2284.55    298.89 o 
   6  13   6     5520.19     6276.10    548.97 o 
   7  13   6     2603.39     3290.97    320.89 o 
   8  13   6       23.75      382.62    169.09 o 
   9  13   6     1265.24     1086.54    321.18 o 
   0  14   6     9918.19     8959.54    735.71 o 
   1  14   6     1708.50     1744.37    384.14 o 
   2  14   6        8.66      -78.70    288.00 o 
   3  14   6      656.66     1247.13    339.99 o 
   4  14   6     7710.28     7396.26    587.34 o 
   5  14   6     1174.17     1294.43    265.57 o 
   6  14   6       37.84      101.39    360.32 o 
   7  14   6     1973.80     1965.38    260.31 o 
   1  15   6      297.36     1153.41    568.55 o 
   2  15   6     3943.73     3843.14    462.19 o 
   3  15   6      233.56      184.07    267.34 o 
   1   1   7      959.73      852.12     91.66 o 
   2   1   7    26363.66    25797.90    350.02 o 
   3   1   7       17.01       49.07     50.01 o 
   4   1   7      387.06      751.58     72.72 o 
   5   1   7       24.81       17.88     45.55 o 
   6   1   7     5089.07     4763.83    141.91 o 
   7   1   7     2343.44     2486.93    132.91 o 
   8   1   7     1465.35     1646.94    129.73 o 
   9   1   7       14.94       40.30     76.21 o 
  10   1   7     1042.15     1048.10    126.63 o 
  11   1   7       64.60      235.21    118.68 o 
  12   1   7       52.51      -32.33    142.05 o 
  13   1   7     1911.38     1753.48    236.02 o 
  14   1   7      688.46      513.06    160.91 o 
  15   1   7      372.38      675.78    158.82 o 
  16   1   7       10.97     -184.80    184.80 o 
  17   1   7       17.70       41.24    242.36 o 
  18   1   7       86.41      248.23    125.00 o 
   0   2   7    97280.70   112418.41   1732.90 o 
   1   2   7      153.89      157.30     66.36 o 
   2   2   7      155.95      213.53     62.36 o 
   3   2   7     2191.85     2657.20    105.93 o 
   4   2   7    45134.75    47297.48    451.68 o 
   5   2   7     2061.79     2416.05     95.85 o 
   6   2   7     2913.43     2520.80    118.86 o 
   7   2   7     4746.75     5039.84    237.18 o 
   8   2   7    14404.44    12953.07    349.95 o 
   9   2   7     4027.84     3381.67    193.56 o 
  10   2   7      375.42      348.48    118.13 o 
  11   2   7     2710.02     2659.65    189.44 o 
  12   2   7     2080.44     1906.59    195.06 o 
  13   2   7     1211.29     1083.57    178.44 o 
  14   2   7       13.18       78.23    118.02 o 
  15   2   7      598.99      606.01    141.93 o 
  16   2   7      550.77      496.28    148.60 o 
  17   2   7        5.56      298.99    152.59 o 
   1   3   7      103.08       17.37     52.99 o 
   2   3   7   125795.27   130999.84    848.86 o 
   3   3   7      130.94       51.72     69.40 o 
   4   3   7     1298.18      973.76     91.48 o 
   5   3   7     3999.80     3512.35    140.87 o 
   6   3   7    60763.00    62273.15    644.95 o 
   7   3   7     8324.99     8502.50    265.62 o 
   8   3   7      429.43      466.95     99.63 o 
   9   3   7     2677.65     2505.48    179.44 o 
  10   3   7    11995.87    11387.46    330.51 o 
  11   3   7       24.75      155.84     95.22 o 
  12   3   7      103.29      221.80    104.21 o 
  13   3   7     2894.51     2549.53    221.37 o 
  14   3   7     5894.16     5544.86    401.84 o 
  15   3   7     1372.51     1366.03    236.91 o 
  16   3   7       61.55       77.94    117.12 o 
  17   3   7       56.88      184.91    154.89 o 
   0   4   7    98463.77   100417.60   1299.24 o 
   1   4   7     8183.43     8613.08    169.45 o 
   2   4   7      169.67      174.08     55.20 o 
   3   4   7      829.19      515.06     73.98 o 
   4   4   7    58968.23    56381.14    624.86 o 
   5   4   7      341.94      193.32     92.20 o 
   6   4   7      558.06      449.23    108.88 o 
   7   4   7     3932.87     3859.91    210.49 o 
   8   4   7    42563.23    43373.18    549.90 o 
   9   4   7      919.35      667.17    117.57 o 
  10   4   7     2109.26     1825.86    166.19 o 
  11   4   7      969.49      910.16    139.00 o 
  12   4   7    11716.29    12270.14    368.51 o 
  13   4   7      656.91      529.33    123.02 o 
  14   4   7       11.78      -64.69    109.64 o 
  15   4   7      306.68      261.05    160.36 o 
  16   4   7     4483.90     5243.10    362.27 o 
  17   4   7      121.73      147.75    151.29 o 
   1   5   7     7744.23     7603.50    151.76 o 
   2   5   7    85906.38    89960.93    904.83 o 
   3   5   7     6948.88     6946.62    224.10 o 
   4   5   7     3132.88     2866.65    179.98 o 
   5   5   7     6028.84     6448.15    252.83 o 
   6   5   7    59734.66    58750.30    832.38 o 
   7   5   7     3314.66     3412.23    216.51 o 
   8   5   7      717.53      802.56    126.64 o 
   9   5   7      898.41      792.64    117.44 o 
  10   5   7    29592.53    28447.08    474.73 o 
  11   5   7     1681.53     1732.14    174.80 o 
  12   5   7       45.79      169.53    111.27 o 
  13   5   7      319.89      531.18    142.25 o 
  14   5   7    11773.56    12440.83    402.86 o 
  15   5   7      249.41       79.11    131.90 o 
  16   5   7       20.13       96.26    139.71 o 
  17   5   7       78.81      107.82    244.22 o 
   0   6   7    53350.36    49461.58    586.10 o 
   1   6   7     5447.44     5556.57    143.73 o 
   2   6   7        2.37       51.07     58.74 o 
   3   6   7    13732.47    14719.61    350.14 o 
   4   6   7    62678.98    63885.97    668.30 o 
   5   6   7     8576.22     8716.48    277.52 o 
   6   6   7      271.77      436.99    117.87 o 
   7   6   7     1681.38     1283.90    158.00 o 
   8   6   7    40902.54    40726.59    633.63 o 
   9   6   7     3263.36     3306.67    217.61 o 
  10   6   7       20.62      206.12    125.43 o 
  11   6   7      946.35      987.08    133.64 o 
  12   6   7    26607.05    27377.92    630.33 o 
  13   6   7     1236.89     1226.88    203.10 o 
  14   6   7      310.23      352.47    168.04 o 
  15   6   7      224.14      196.29    109.19 o 
  16   6   7     6765.34     6878.58    489.72 o 
   1   7   7     2856.05     2455.97    123.07 o 
   2   7   7    39474.05    38173.59    490.68 o 
   3   7   7     6117.47     5865.27    229.11 o 
   4   7   7      229.00      277.11    100.92 o 
   5   7   7     1516.99     1156.02    136.35 o 
   6   7   7    42685.52    42684.76    588.42 o 
   7   7   7      164.30      200.75    107.93 o 
   8   7   7      563.50      431.83    131.71 o 
   9   7   7     2145.73     1919.99    211.83 o 
  10   7   7    31748.68    32945.23    537.84 o 
  11   7   7     1402.40     1086.63    136.73 o 
  12   7   7      206.72      242.53    135.79 o 
  13   7   7      635.18      520.45    180.94 o 
  14   7   7     7840.61     8599.56    414.42 o 
  15   7   7       24.46      324.34    152.35 o 
  16   7   7       15.40     -189.77    189.77 o 
   0   8   7    39125.05    39623.75    842.01 o 
   1   8   7      522.57      556.87    103.94 o 
   2   8   7       60.26       11.81     83.47 o 
   3   8   7     5545.03     5546.87    236.26 o 
   4   8   7    41648.18    42363.07    573.14 o 
   5   8   7      840.13      547.53    116.71 o 
   6   8   7      668.96      600.15    121.72 o 
   7   8   7     2400.21     2183.22    186.20 o 
   8   8   7    24975.58    24755.25    485.59 o 
   9   8   7       43.44       13.52    123.05 o 
  10   8   7      111.34      105.33    117.01 o 
  11   8   7     1058.45     1235.70    160.88 o 
  12   8   7    11507.48    12655.31    431.32 o 
  13   8   7       85.69      219.20    119.01 o 
  14   8   7        4.15      -68.82    158.65 o 
  15   8   7       54.87       20.99    180.74 o 
   1   9   7     2133.11     1883.50    168.57 o 
   2   9   7    18333.31    19286.16    421.28 o 
   3   9   7      113.44      221.45    112.73 o 
   4   9   7      898.38      866.72    132.24 o 
   5   9   7     1151.08     1340.60    151.79 o 
   6   9   7    18239.89    18202.01    411.16 o 
   7   9   7      438.24      408.67    118.80 o 
   8   9   7       16.98      -46.91     99.13 o 
   9   9   7     2617.77     2496.30    225.43 o 
  10   9   7    10881.48    11311.58    470.86 o 
  11   9   7      187.61      306.98    127.22 o 
  12   9   7        6.19      -44.77    109.34 o 
  13   9   7      108.89       57.92    133.44 o 
  14   9   7     2638.49     2768.82    293.90 o 
   0  10   7    26696.20    26213.68   1268.71 o 
   1  10   7        9.02       29.00    137.40 o 
   2  10   7      392.57      255.86    108.16 o 
   3  10   7      505.51      309.38    125.27 o 
   4  10   7    11887.04    10861.36    374.91 o 
   5  10   7       98.45      203.73    100.57 o 
   6  10   7      202.49      -26.08    124.89 o 
   7  10   7     1319.57     1164.74    149.57 o 
   8  10   7     4730.44     5133.39    310.93 o 
   9  10   7       33.70      137.84    121.02 o 
  10  10   7       41.91       69.25    114.89 o 
  11  10   7      676.47      414.34    148.67 o 
  12  10   7     1606.45     2453.33    282.01 o 
  13  10   7      211.72      155.18    151.57 o 
   1  11   7      277.21      227.76    237.61 o 
   2  11   7     3520.23     2789.27    290.47 o 
   3  11   7      443.22      250.56    157.01 o 
   4  11   7      151.22      112.00    113.67 o 
   5  11   7       43.25     -101.43    101.43 o 
   6  11   7     2245.58     2632.40    229.33 o 
   7  11   7       49.14      106.14    117.29 o 
   8  11   7       16.36       81.99    111.77 o 
   9  11   7       74.17      -52.35    131.85 o 
  10  11   7      859.23     1025.81    188.69 o 
  11  11   7       27.80     -121.44    127.61 o 
  12  11   7        0.05      592.75    208.40 o 
   0  12   7       51.34     -143.44    234.06 o 
   1  12   7      391.88      233.53    151.41 o 
   2  12   7       68.87      -10.31    129.48 o 
   3  12   7     1906.12     1765.32    253.41 o 
   4  12   7      100.01      265.76    152.99 o 
   5  12   7      429.71      356.47    123.72 o 
   6  12   7      506.42       73.98    127.87 o 
   7  12   7       16.91      -85.42    116.54 o 
   8  12   7        3.37      144.43    115.15 o 
   9  12   7       56.91       51.25    125.04 o 
  10  12   7      165.79       28.92    130.28 o 
   1  13   7      716.21      354.55    184.95 o 
   2  13   7      332.56      319.59    225.20 o 
   3  13   7       67.84       82.96    226.45 o 
   4  13   7     1077.70      989.36    259.94 o 
   5  13   7       28.32      255.29    230.50 o 
   6  13   7      314.14      240.04    188.00 o 
   7  13   7       74.12       39.66    180.78 o 
   8  13   7      203.23       55.25    155.59 o 
   9  13   7      290.69      426.34    244.63 o 
   0  14   7     3864.73     3132.66    464.96 o 
   1  14   7       71.80     -128.08    140.20 o 
   2  14   7        0.49      233.71    222.96 o 
   3  14   7      114.68      434.69    216.29 o 
   4  14   7     3359.42     2777.94    541.02 o 
   5  14   7      546.60      590.78    253.09 o 
   6  14   7      187.51      -44.91    200.98 o 
   1  15   7      344.04       28.28    215.63 o 
   2  15   7     3306.79     3063.72    582.48 o 
   0   0   8   269808.25   275607.25   3958.95 o 
   1   0   8      354.13      181.71    126.54 o 
   2   0   8      771.61     1119.78    139.67 o 
   3   0   8     8702.45     8903.28    273.97 o 
   4   0   8   125487.39   123702.61   1145.64 o 
   5   0   8      288.73      394.95     94.98 o 
   6   0   8     1362.31     1483.54    144.26 o 
   7   0   8      508.52      384.69    118.70 o 
   8   0   8    62564.04    61214.23    837.45 o 
   9   0   8      754.93      727.86    177.46 o 
  10   0   8        7.65       -9.26    235.07 o 
  11   0   8      635.18      758.60    270.18 o 
  12   0   8    19961.90    18347.17    840.19 o 
  13   0   8      228.20      304.57    200.95 o 
  14   0   8        0.60     -154.55    154.55 o 
  15   0   8      340.97      543.96    203.88 o 
  16   0   8     5057.51     4828.64    521.97 o 
  17   0   8      251.29       69.69    484.05 o 
   1   1   8     8685.84     8583.00    227.91 o 
   2   1   8   232453.92   258674.56   1564.38 o 
   3   1   8     1509.64     2159.28    127.88 o 
   4   1   8      295.98      350.67     67.81 o 
   5   1   8       94.03      150.68     58.04 o 
   6   1   8   109035.01   109012.98    723.19 o 
   7   1   8      223.61      337.88     92.52 o 
   8   1   8      391.07      363.74    103.74 o 
   9   1   8     3209.06     3358.12    204.26 o 
  10   1   8    22897.50    22698.53    514.70 o 
  11   1   8      322.21      284.35    152.30 o 
  12   1   8      114.07      252.21    142.93 o 
  13   1   8       60.43      175.21    137.16 o 
  14   1   8    11909.85    13206.20    568.76 o 
  15   1   8       40.62      137.81    121.53 o 
  16   1   8       17.47      -90.73    174.32 o 
  17   1   8      230.26      523.24    148.48 o 
   0   2   8   186401.08   199270.92   1832.36 o 
   1   2   8      316.53      555.47     88.58 o 
   2   2   8      224.94      312.67     72.67 o 
   3   2   8      113.78      168.70     63.55 o 
   4   2   8   102906.98   104607.16    742.42 o 
   5   2   8     3183.56     2859.03    154.60 o 
   6   2   8      137.49      220.21     78.14 o 
   7   2   8      668.91      614.78    107.14 o 
   8   2   8    55596.44    55788.51    638.91 o 
   9   2   8       26.68      111.49     86.72 o 
  10   2   8        6.83       86.57     84.77 o 
  11   2   8       13.96      -99.55     99.55 o 
  12   2   8    11592.08    11367.47    452.16 o 
  13   2   8       31.75       -3.77    128.07 o 
  14   2   8       57.11      -59.06    187.29 o 
  15   2   8       27.85     -235.49    235.49 o 
  16   2   8     3437.93     4336.22    342.14 o 
  17   2   8        3.31      106.62    224.25 o 
   1   3   8     1238.52     1229.24     96.87 o 
   2   3   8   116887.88   121543.56   1055.51 o 
   3   3   8     3410.22     3389.10    151.82 o 
   4   3   8     9294.66    10082.87    229.18 o 
   5   3   8      216.95      439.85    105.11 o 
   6   3   8    42798.23    43085.55    686.57 o 
   7   3   8     4769.01     4572.27    223.00 o 
   8   3   8     2037.16     1497.64    135.77 o 
   9   3   8        6.15       36.68     86.88 o 
  10   3   8    11997.36    12568.88    353.32 o 
  11   3   8        1.83      -40.81     88.12 o 
  12   3   8      111.46       49.90    115.57 o 
  13   3   8       45.29      181.31    128.25 o 
  14   3   8     4349.84     4086.05    360.22 o 
  15   3   8       19.55      -76.12    156.56 o 
  16   3   8      111.45       65.11    138.64 o 
  17   3   8       18.90     -155.73    155.73 o 
   0   4   8    39440.73    44041.49    611.73 o 
   1   4   8    12154.83    11983.35    222.82 o 
   2   4   8      463.86      368.35     65.37 o 
   3   4   8      275.82      256.92     70.99 o 
   4   4   8    52417.57    52672.01    623.08 o 
   5   4   8      919.63      866.96    123.87 o 
   6   4   8    10221.01    10620.84    321.11 o 
   7   4   8      105.27      217.75    100.35 o 
   8   4   8    15830.90    15225.27    365.11 o 
   9   4   8     1541.19     1272.54    139.22 o 
  10   4   8     2994.33     2896.67    193.69 o 
  11   4   8      353.52      187.04    106.05 o 
  12   4   8     3518.59     3584.86    234.34 o 
  13   4   8      181.01      120.17    109.65 o 
  14   4   8        2.80      -63.41    116.93 o 
  15   4   8        6.37       30.38    118.17 o 
  16   4   8      689.32      789.66    205.49 o 
  17   4   8      148.13      216.93    282.24 o 
   1   5   8       96.58      172.32     60.64 o 
   2   5   8    12834.90    11765.56    233.67 o 
   3   5   8        4.73       16.05     79.52 o 
   4   5   8    13732.67    16145.23    354.10 o 
   5   5   8      159.15       97.61    101.55 o 
   6   5   8     4995.38     5392.25    259.52 o 
   7   5   8     2435.38     2108.84    186.32 o 
   8   5   8     2974.68     3059.51    208.06 o 
   9   5   8      408.73      421.25    113.05 o 
  10   5   8     6057.27     6117.20    308.42 o 
  11   5   8      173.63       40.02     92.94 o 
  12   5   8      371.75      247.02    110.76 o 
  13   5   8       17.54       89.88    115.47 o 
  14   5   8      398.79      365.67    163.93 o 
  15   5   8       24.41      153.59    122.45 o 
  16   5   8      243.59       96.84    186.85 o 
   0   6   8      282.45      208.69    101.24 o 
   1   6   8     1299.16     1190.58     97.61 o 
   2   6   8      341.24      317.31     93.68 o 
   3   6   8      269.19      298.96     92.90 o 
   4   6   8     1273.70     1294.54    176.55 o 
   5   6   8      333.01      196.07     96.48 o 
   6   6   8     5141.48     4543.88    251.51 o 
   7   6   8      233.96      251.20    142.40 o 
   8   6   8        1.79       77.40    115.72 o 
   9   6   8        1.24      -62.25     89.78 o 
  10   6   8      822.74      732.17    120.45 o 
  11   6   8       19.69      -54.40     91.95 o 
  12   6   8       13.52      -97.91     97.91 o 
  13   6   8       27.19      -15.02    109.58 o 
  14   6   8      115.54      517.82    145.10 o 
  15   6   8       57.93      258.07    173.28 o 
  16   6   8       12.63      248.44    154.08 o 
   1   7   8        6.31      -71.44     71.44 o 
   2   7   8     4899.14     4774.04    210.50 o 
   3   7   8      809.17      907.91    121.58 o 
   4   7   8      650.31      386.44    113.17 o 
   5   7   8        0.67      -86.31     86.31 o 
   6   7   8     5121.43     4917.28    257.51 o 
   7   7   8      586.30      576.13    125.82 o 
   8   7   8       89.78       12.90    104.21 o 
   9   7   8     1125.44     1125.23    147.90 o 
  10   7   8     1952.68     1402.69    148.90 o 
  11   7   8      247.04      253.96    114.66 o 
  12   7   8       18.35       98.21     86.44 o 
  13   7   8        0.87      275.96    150.16 o 
  14   7   8      786.97      920.87    182.30 o 
  15   7   8      126.64     -104.01    138.06 o 
   0   8   8     5396.40     5646.02    503.33 o 
   1   8   8     1623.76     1752.76    168.57 o 
   2   8   8      675.03      536.54    107.13 o 
   3   8   8       86.70       83.33     91.63 o 
   4   8   8    11538.91    11814.66    461.49 o 
   5   8   8      127.16       48.27     92.49 o 
   6   8   8       36.49       56.48    101.02 o 
   7   8   8       13.97      -87.64     87.64 o 
   8   8   8     4894.01     4886.48    273.96 o 
   9   8   8       53.04       73.20    104.33 o 
  10   8   8        0.43       24.80    113.54 o 
  11   8   8       59.80       14.90     93.42 o 
  12   8   8     4499.26     4367.75    274.47 o 
  13   8   8      175.41      152.90    128.13 o 
  14   8   8      171.33      514.57    131.86 o 
   1   9   8      879.70      785.26    186.42 o 
   2   9   8     9546.95     9209.05    328.82 o 
   3   9   8      320.61      239.58    111.47 o 
   4   9   8      168.57      415.05    107.59 o 
   5   9   8      357.68      199.12     98.31 o 
   6   9   8    11748.23    12339.62    429.98 o 
   7   9   8      148.93      366.76    111.97 o 
   8   9   8       16.83       68.37    101.05 o 
   9   9   8       94.64      127.06    107.04 o 
  10   9   8    11248.98    11414.03    411.54 o 
  11   9   8       47.21     -146.58    146.58 o 
  12   9   8        6.76      -96.22     96.22 o 
  13   9   8      120.82       49.70    110.06 o 
  14   9   8     1988.09     2767.64    384.24 o 
   0  10   8    13736.33    14092.40    766.70 o 
   1  10   8      166.32       96.29    144.78 o 
   2  10   8      176.35      -17.45    132.75 o 
   3  10   8      363.46      372.53    119.80 o 
   4  10   8    19146.06    19143.96    485.83 o 
   5  10   8      214.72      100.86     99.07 o 
   6  10   8      202.84      241.75    103.26 o 
   7  10   8       82.72       18.55    133.81 o 
   8  10   8    14084.84    14613.45    437.65 o 
   9  10   8      238.31      186.38    128.53 o 
  10  10   8       31.42      125.31    117.26 o 
  11  10   8      163.77      183.17    108.99 o 
  12  10   8     7035.36     6775.20    376.93 o 
  13  10   8       12.63      -53.27    168.38 o 
   1  11   8       97.49      179.50    150.52 o 
   2  11   8    18888.71    19433.94   1389.81 o 
   3  11   8      166.48      -60.77    141.74 o 
   4  11   8       15.45     -113.04    113.04 o 
   5  11   8      127.34      218.29    119.23 o 
   6  11   8    14918.23    16215.52    476.53 o 
   7  11   8        2.73       44.94    168.21 o 
   8  11   8      489.34      387.50    140.63 o 
   9  11   8       68.30       45.50    137.49 o 
  10  11   8    12176.76    12720.94    545.59 o 
  11  11   8       27.19      -58.45    133.59 o 
   0  12   8    11703.00    12389.73    806.72 o 
   1  12   8       26.36       15.60    166.32 o 
   2  12   8      350.21      596.50    169.51 o 
   3  12   8       73.48      127.51    157.85 o 
   4  12   8    13918.34    14827.75    616.39 o 
   5  12   8      276.93      169.09    166.19 o 
   6  12   8      131.76      175.97    136.09 o 
   7  12   8      123.56      197.83    152.17 o 
   8  12   8    10770.93    11423.43    505.34 o 
   9  12   8       73.85      553.93    152.26 o 
  10  12   8       39.11      -30.42    149.01 o 
   1  13   8       80.42       57.44    154.19 o 
   2  13   8    10317.19    10752.52    552.80 o 
   3  13   8      338.70      309.59    217.67 o 
   4  13   8      232.51     -150.43    152.19 o 
   5  13   8      357.30      351.42    223.41 o 
   6  13   8     8418.12     9681.09    692.29 o 
   7  13   8        1.73      -52.90    215.91 o 
   8  13   8      224.83      278.64    187.68 o 
   0  14   8    11012.66     9527.72    782.01 o 
   1  14   8       26.40       89.71    157.10 o 
   2  14   8       22.24      -11.61    152.82 o 
   3  14   8      341.75      240.69    212.67 o 
   4  14   8     9483.06     9392.56    732.26 o 
   5  14   8      122.16     -265.85    265.85 o 
   1   1   9       19.74      -57.92     68.35 o 
   2   1   9     5844.17     5519.39    207.66 o 
   3   1   9     7180.76     7223.14    213.27 o 
   4   1   9     1453.08     1197.96     99.35 o 
   5   1   9       29.20      -51.90     56.43 o 
   6   1   9     6436.38     5803.12    201.98 o 
   7   1   9      705.12      676.59    106.17 o 
   8   1   9       66.88      203.22     92.14 o 
   9   1   9      134.95       70.59    126.69 o 
  10   1   9      307.30      336.84    165.89 o 
  11   1   9      398.89      384.73    159.06 o 
  12   1   9       54.04       10.75    133.55 o 
  13   1   9        3.36       71.25    152.08 o 
  14   1   9      252.28      214.97    164.71 o 
  15   1   9       10.73     -110.37    110.37 o 
  16   1   9       11.53       80.48    169.68 o 
  17   1   9       35.85      -97.11    207.96 o 
   0   2   9    57882.29    55649.53    862.85 o 
   1   2   9     8581.14     8683.91    241.08 o 
   2   2   9     9116.82     9112.32    226.79 o 
   3   2   9    17948.12    18552.44    275.93 o 
   4   2   9    31888.96    32816.75    454.64 o 
   5   2   9     9473.04    10125.91    253.70 o 
   6   2   9      796.03      654.82    122.30 o 
   7   2   9       96.54      159.60     92.75 o 
   8   2   9     9937.00    10641.69    371.05 o 
   9   2   9     2445.52     2189.77    187.83 o 
  10   2   9       13.14       46.94    125.13 o 
  11   2   9       87.42     -127.72    127.72 o 
  12   2   9     2626.03     2423.17    274.55 o 
  13   2   9      699.81      704.32    238.05 o 
  14   2   9       24.07      105.63    124.66 o 
  15   2   9       45.43       25.38    110.11 o 
  16   2   9      383.41      299.31    344.48 o 
  17   2   9       61.54      217.16    201.59 o 
   1   3   9     1792.15     1449.60    109.83 o 
   2   3   9    88132.19    94432.72    814.81 o 
   3   3   9     3549.70     3072.59    161.29 o 
   4   3   9     7904.14     9074.52    424.27 o 
   5   3   9      594.72      366.79    116.95 o 
   6   3   9    34428.30    33624.40    497.17 o 
   7   3   9     1821.23     1864.55    157.66 o 
   8   3   9      231.83      185.83     89.19 o 
   9   3   9     4484.95     4103.54    221.86 o 
  10   3   9     5223.24     4864.82    279.35 o 
  11   3   9      909.87      866.20    143.44 o 
  12   3   9        5.33      -52.51    125.80 o 
  13   3   9      596.34      735.79    161.27 o 
  14   3   9     5233.29     5318.03    388.94 o 
  15   3   9       42.88      277.23    252.22 o 
  16   3   9       79.90      283.61    126.24 o 
  17   3   9      639.99      681.35    167.47 o 
   0   4   9   102123.97   107363.30   1086.87 o 
   1   4   9     4553.13     3800.55    154.05 o 
   2   4   9      156.73      164.37     68.18 o 
   3   4   9    10229.24    10078.67    328.25 o 
   4   4   9    46616.60    47015.66    609.28 o 
   5   4   9     4423.15     4107.08    227.71 o 
   6   4   9     2187.17     2027.20    180.29 o 
   7   4   9     3506.72     2814.70    194.63 o 
   8   4   9    28781.67    27922.09    492.42 o 
   9   4   9     2698.10     2469.26    181.88 o 
  10   4   9      215.05      475.87    103.34 o 
  11   4   9     2277.14     2419.49    199.12 o 
  12   4   9     7226.81     6686.55    310.40 o 
  13   4   9     1920.22     1616.89    252.50 o 
  14   4   9      147.12      251.70    223.29 o 
  15   4   9     1207.27     1469.34    190.11 o 
  16   4   9     2052.03     2071.40    234.86 o 
   1   5   9     6044.43     5720.85    180.82 o 
   2   5   9    47488.18    44507.55    536.96 o 
   3   5   9     1878.77     1367.66    140.18 o 
   4   5   9      255.83      178.07    100.97 o 
   5   5   9     9008.75     8652.91    305.76 o 
   6   5   9    37844.53    37902.55    601.75 o 
   7   5   9     2083.65     1752.89    178.52 o 
   8   5   9      433.08      283.23    108.63 o 
   9   5   9     8882.35     9037.80    333.96 o 
  10   5   9    18316.43    18199.51    409.57 o 
  11   5   9      940.54     1274.83    142.95 o 
  12   5   9      178.05      281.77    117.82 o 
  13   5   9     2685.35     2447.48    309.36 o 
  14   5   9     7470.20     7582.72    401.19 o 
  15   5   9     1036.94     1119.31    201.50 o 
  16   5   9        0.38      367.71    177.47 o 
   0   6   9    30421.62    31874.66    868.60 o 
   1   6   9     2919.78     2810.98    166.67 o 
   2   6   9       18.27       37.86     78.38 o 
   3   6   9     4012.96     3893.51    206.68 o 
   4   6   9    40682.64    40447.43    556.93 o 
   5   6   9     1027.15      892.78    133.35 o 
   6   6   9      491.83      561.00    132.51 o 
   7   6   9    11859.90    11920.09    381.54 o 
   8   6   9    31705.65    33834.24    651.62 o 
   9   6   9     2357.48     2187.28    192.16 o 
  10   6   9      341.03      362.38    109.07 o 
  11   6   9     5027.39     5182.29    266.45 o 
  12   6   9    14827.67    15032.05    447.23 o 
  13   6   9     1333.47     1628.70    180.25 o 
  14   6   9      138.61      156.30    160.00 o 
  15   6   9      978.61     1073.06    266.89 o 
   1   7   9     7246.05     6615.25    265.21 o 
   2   7   9    26674.19    26610.25    431.95 o 
   3   7   9     2763.27     2505.11    178.02 o 
   4   7   9     1241.14     1314.07    146.08 o 
   5   7   9    10992.21    10163.89    325.46 o 
   6   7   9    31310.55    30611.52    524.64 o 
   7   7   9     1464.94     1190.31    152.84 o 
   8   7   9        0.30      189.41    113.52 o 
   9   7   9     2844.27     3117.35    223.46 o 
  10   7   9    28982.85    28516.64    603.27 o 
  11   7   9     1109.61     1235.82    144.02 o 
  12   7   9      186.80      214.91    123.71 o 
  13   7   9     3118.88     3073.95    404.19 o 
  14   7   9     5439.60     5581.31    346.08 o 
  15   7   9     1075.09     1157.80    268.49 o 
   0   8   9    17652.67    16582.72    790.08 o 
   1   8   9     3303.29     3132.06    235.33 o 
   2   8   9      294.10      275.53    109.43 o 
   3   8   9     2214.98     2551.65    181.34 o 
   4   8   9    24123.21    24247.92    454.32 o 
   5   8   9     1104.78     1051.01    142.86 o 
   6   8   9      676.33      624.93    123.30 o 
   7   8   9     5970.88     5824.78    292.69 o 
   8   8   9     9964.54    10651.38    374.18 o 
   9   8   9     1144.95     1204.26    164.33 o 
  10   8   9      115.64       25.10    131.75 o 
  11   8   9     2075.32     2222.94    187.71 o 
  12   8   9     8804.62     9135.70    391.68 o 
  13   8   9      313.60      794.75    138.74 o 
  14   8   9      167.55      336.75    144.96 o 
   1   9   9     6142.36     6041.91    392.59 o 
   2   9   9    16160.73    16158.85    468.12 o 
   3   9   9     3000.61     2993.53    236.53 o 
   4   9   9      425.15      358.97    113.53 o 
   5   9   9     1764.44     2047.48    185.04 o 
   6   9   9    11503.16    11232.88    371.19 o 
   7   9   9     3676.02     3669.39    238.66 o 
   8   9   9       39.85       40.68    102.77 o 
   9   9   9      704.67      899.41    141.09 o 
  10   9   9     7341.76     7290.65    349.94 o 
  11   9   9     1008.06     1229.91    156.38 o 
  12   9   9       71.77       26.06    161.16 o 
  13   9   9      397.48      102.75    204.47 o 
   0  10   9     8446.02     7506.19   1142.44 o 
   1  10   9     1174.94      937.57    209.95 o 
   2  10   9        0.68     -177.58    177.58 o 
   3  10   9     1557.52     1196.27    202.15 o 
   4  10   9     9136.17     8330.13    354.49 o 
   5  10   9     1656.20     1519.07    170.44 o 
   6  10   9        7.22      -44.30    109.81 o 
   7  10   9     1672.56     1544.69    172.99 o 
   8  10   9     2984.49     2990.74    258.63 o 
   9  10   9      294.55      346.68    125.27 o 
  10  10   9       49.10      161.63    139.81 o 
  11  10   9      515.37      999.54    189.51 o 
  12  10   9     1101.67     1271.88    201.53 o 
   1  11   9      223.05      113.19    188.53 o 
   2  11   9     2028.62     1982.59    255.82 o 
   3  11   9      281.42       79.42    203.43 o 
   4  11   9       46.58       45.65    147.89 o 
   5  11   9      169.93      217.87    118.96 o 
   6  11   9     1153.68     1198.41    164.59 o 
   7  11   9       31.18       72.08    139.45 o 
   8  11   9        0.05       -9.37    127.08 o 
   9  11   9      422.67      593.15    147.52 o 
  10  11   9      175.78      200.74    140.12 o 
  11  11   9      154.95     -159.82    159.82 o 
   0  12   9      582.49      273.88    241.14 o 
   1  12   9      454.83      498.10    172.72 o 
   2  12   9       65.05      225.57    168.56 o 
   3  12   9      277.49      434.19    158.93 o 
   4  12   9        0.21       -1.33    145.50 o 
   5  12   9      163.91      145.57    132.21 o 
   6  12   9      223.21       -8.55    169.75 o 
   7  12   9       70.00      100.41    121.89 o 
   8  12   9        7.92      288.82    145.10 o 
   9  12   9        1.29       49.39    210.50 o 
   1  13   9      378.27      476.68    281.37 o 
   2  13   9      674.51      462.28    197.95 o 
   3  13   9      432.57      236.75    165.28 o 
   4  13   9     1081.60      541.21    384.07 o 
   5  13   9        3.74       59.52    201.73 o 
   6  13   9      405.29      406.22    259.62 o 
   7  13   9      467.10      160.94    376.45 o 
   0  14   9     1151.82     1681.98    708.74 o 
   1  14   9      739.47      590.93    182.68 o 
   2  14   9        2.72      136.80    188.09 o 
   3  14   9       95.24      276.13    241.80 o 
   4  14   9     2081.60     1862.50    395.99 o 
   0   0  10    47396.43    51304.91   1449.37 o 
   1   0  10    13960.85    11897.09    670.03 o 
   2   0  10        6.38       30.13     96.44 o 
   3   0  10    15427.95    14236.50    382.35 o 
   4   0  10    13569.29    11939.79    359.62 o 
   5   0  10    27200.15    26510.92    515.65 o 
   6   0  10    11898.69    11661.80    356.48 o 
   7   0  10    13334.73    13640.54    500.07 o 
   8   0  10    17401.22    16298.65    816.98 o 
   9   0  10    10352.63     9530.92    727.22 o 
  10   0  10     1009.99      833.57    291.20 o 
  11   0  10    10129.38     9918.79    721.10 o 
  12   0  10     8830.19     9883.50   1037.69 o 
  13   0  10     4180.86     4368.15    517.49 o 
  14   0  10        2.52     -200.15    200.15 o 
  15   0  10     3540.75     4644.68    981.26 o 
  16   0  10     2092.51     2223.54    712.29 o 
  17   0  10      896.30     1516.08    696.60 o 
   1   1  10    25567.08    26305.99    473.53 o 
   2   1  10    25481.84    23901.89    433.74 o 
   3   1  10    28909.45    28289.32    414.37 o 
   4   1  10     8448.27     9046.13    236.56 o 
   5   1  10    19938.96    18290.54    302.30 o 
   6   1  10    26095.26    25712.73    388.33 o 
   7   1  10    18037.21    17063.04    387.77 o 
   8   1  10      455.02      693.30    163.35 o 
   9   1  10    13839.46    12778.02    465.39 o 
  10   1  10     9283.14     8759.61    477.44 o 
  11   1  10     8285.26     7816.91    463.55 o 
  12   1  10      733.29      812.20    185.94 o 
  13   1  10     4957.70     4914.94    385.72 o 
  14   1  10     6907.32     6883.60    445.41 o 
  15   1  10     1484.44     1434.43    203.27 o 
  16   1  10      122.39      118.98    134.14 o 
   0   2  10    28387.35    28746.15    736.23 o 
   1   2  10    54053.10    56036.07    626.72 o 
   2   2  10      417.77      447.66     91.19 o 
   3   2  10    28406.56    26141.39    435.77 o 
   4   2  10    28825.16    29005.94    449.14 o 
   5   2  10    34264.05    36036.47    565.78 o 
   6   2  10     3958.41     3528.16    222.01 o 
   7   2  10     8505.45     7624.38    334.10 o 
   8   2  10    15259.94    14134.14    364.56 o 
   9   2  10     8962.78     8212.98    379.35 o 
  10   2  10      225.38      158.91    153.44 o 
  11   2  10     3487.60     3473.72    328.58 o 
  12   2  10     6733.47     6301.56    437.07 o 
  13   2  10     3616.17     3764.82    337.14 o 
  14   2  10       42.40       -8.45    122.95 o 
  15   2  10     2466.09     2743.34    274.56 o 
  16   2  10     1579.52     1638.08    226.80 o 
   1   3  10    36887.46    37410.04    463.54 o 
   2   3  10    12227.41    12096.80    409.49 o 
   3   3  10    13402.68    12099.21    359.79 o 
   4   3  10      205.21       72.84    108.73 o 
   5   3  10     8842.16     8565.48    339.23 o 
   6   3  10     9088.41     8425.16    352.98 o 
   7   3  10    20610.01    20399.73    447.34 o 
   8   3  10      470.49      266.06    111.61 o 
   9   3  10     4033.17     4426.46    251.96 o 
  10   3  10     7595.00     7281.15    326.39 o 
  11   3  10     2439.51     2871.55    269.11 o 
  12   3  10       22.52      -53.20    152.10 o 
  13   3  10      224.57      395.25    157.58 o 
  14   3  10     1417.12     1620.27    387.75 o 
  15   3  10      766.61      653.97    157.34 o 
  16   3  10       37.29      -90.02    127.50 o 
   0   4  10      465.35      632.93    128.66 o 
   1   4  10    28313.86    30068.87    391.48 o 
   2   4  10       44.02      180.18     86.49 o 
   3   4  10     6933.00     7033.69    303.37 o 
   4   4  10     7131.54     7887.29    322.06 o 
   5   4  10    12336.56    11858.97    456.91 o 
   6   4  10      361.54      135.74    141.00 o 
   7   4  10     2331.58     2115.29    180.93 o 
   8   4  10     2493.27     2310.84    191.67 o 
   9   4  10     1595.07     1232.74    140.34 o 
  10   4  10      204.28      117.48     98.10 o 
  11   4  10      215.66      506.68    131.37 o 
  12   4  10     4233.31     3600.79    279.58 o 
  13   4  10      141.49      302.41    167.76 o 
  14   4  10      163.69      -27.31    137.50 o 
  15   4  10      379.91      317.17    126.48 o 
  16   4  10      678.91     1017.27    173.76 o 
   1   5  10     7197.44     7203.22    406.39 o 
   2   5  10       39.22       31.49     99.83 o 
   3   5  10     7223.28     7462.68    293.33 o 
   4   5  10     1201.01     1144.03    168.42 o 
   5   5  10     1770.31     1739.35    177.28 o 
   6   5  10      128.64      125.52    105.53 o 
   7   5  10     3842.75     3404.84    241.73 o 
   8   5  10       28.97        3.40     94.21 o 
   9   5  10       63.43      167.58    101.99 o 
  10   5  10     5268.42     4879.73    253.30 o 
  11   5  10       60.78      109.06     99.22 o 
  12   5  10      114.63      256.37    107.62 o 
  13   5  10       39.79      145.10    136.89 o 
  14   5  10      186.63      105.94    146.26 o 
  15   5  10       46.93      394.50    174.46 o 
   0   6  10     9184.67     9329.27    714.82 o 
   1   6  10     1145.07      897.39    132.65 o 
   2   6  10      158.27      155.10     87.88 o 
   3   6  10      301.47      339.36    103.47 o 
   4   6  10        8.57      -85.85     90.13 o 
   5   6  10      198.93      101.93    100.57 o 
   6   6  10      371.26      310.17    124.73 o 
   7   6  10      109.85      285.40    123.22 o 
   8   6  10        0.17       13.18    121.67 o 
   9   6  10       49.58      238.94    110.82 o 
  10   6  10       13.09       11.52     89.70 o 
  11   6  10        9.51       16.30    110.38 o 
  12   6  10      521.33      520.90    119.87 o 
  13   6  10        0.38      -43.09    148.28 o 
  14   6  10      133.12        8.64    159.42 o 
  15   6  10       12.17      123.61    172.35 o 
   1   7  10       84.83      -98.03     98.03 o 
   2   7  10     6440.28     6187.86    252.53 o 
   3   7  10     1257.27     1421.40    157.07 o 
   4   7  10       11.44      -81.43     98.13 o 
   5   7  10      397.94      373.74    111.68 o 
   6   7  10     1745.66     1759.22    184.49 o 
   7   7  10      721.40      785.68    140.88 o 
   8   7  10      567.36      489.64    146.15 o 
   9   7  10      197.59      261.00    115.20 o 
  10   7  10       22.98      177.85    112.19 o 
  11   7  10      214.11      101.89     96.97 o 
  12   7  10        6.34      -43.43     88.37 o 
  13   7  10      138.16      -95.76     95.76 o 
  14   7  10      238.10      301.41    158.65 o 
   0   8  10     6087.84     6248.33    559.20 o 
   1   8  10     4535.45     4089.65    330.20 o 
   2   8  10      462.23      448.73    195.15 o 
   3   8  10     3350.48     3503.98    239.32 o 
   4   8  10     6076.77     6027.52    273.52 o 
   5   8  10     2380.94     2425.00    210.31 o 
   6   8  10     3468.30     2705.15    206.83 o 
   7   8  10     1808.63     1469.66    170.03 o 
   8   8  10     3869.70     3675.71    247.91 o 
   9   8  10     2504.94     2548.36    215.42 o 
  10   8  10      377.81      438.07    113.47 o 
  11   8  10      345.36      348.05    112.30 o 
  12   8  10      799.50      561.35    128.37 o 
  13   8  10      346.28      351.14    119.18 o 
  14   8  10        2.32      162.89    182.01 o 
   1   9  10     4712.56     4544.59    354.98 o 
   2   9  10     6810.60     6773.37    424.24 o 
   3   9  10     4408.10     4389.88    290.61 o 
   4   9  10     2075.35     1516.85    175.31 o 
   5   9  10     4278.08     4107.81    250.65 o 
   6   9  10     4701.16     4362.07    278.60 o 
   7   9  10     1394.73     1304.76    160.48 o 
   8   9  10       76.90      299.03    121.40 o 
   9   9  10     1027.55     1424.03    172.20 o 
  10   9  10     2788.90     3218.85    215.84 o 
  11   9  10      679.33      266.61    155.00 o 
  12   9  10       87.96      -24.28    175.49 o 
  13   9  10     1205.57     1051.20    146.71 o 
   0  10  10     6492.87     6661.90    623.84 o 
   1  10  10     4845.69     4549.64    372.86 o 
   2  10  10      119.31      120.19    145.00 o 
   3  10  10     6304.57     6315.87    422.66 o 
   4  10  10     9396.55     9598.52    420.42 o 
   5  10  10     1502.67     1595.72    178.80 o 
   6  10  10     1167.53      899.89    153.34 o 
   7  10  10     5894.87     6092.13    315.93 o 
   8  10  10     3984.01     4663.35    282.82 o 
   9  10  10     1564.88     1853.67    192.38 o 
  10  10  10       10.18     -160.93    175.66 o 
  11  10  10     1961.44     2052.48    241.99 o 
  12  10  10     1467.48     1822.99    325.17 o 
   1  11  10     4388.33     4477.15    374.84 o 
   2  11  10     7534.95     7526.41    474.75 o 
   3  11  10     2524.62     2524.14    295.48 o 
   4  11  10      346.70      928.06    187.89 o 
   5  11  10     7633.91     7029.01    469.24 o 
   6  11  10     3647.85     3884.88    471.33 o 
   7  11  10     1243.34     1582.72    187.34 o 
   8  11  10        3.69      254.12    121.44 o 
   9  11  10     4250.00     3855.51    324.84 o 
  10  11  10     3398.52     4184.65    332.52 o 
   0  12  10     6101.29     5368.47    592.59 o 
   1  12  10     2652.29     2909.23    314.43 o 
   2  12  10      371.59      324.39    160.74 o 
   3  12  10     3969.60     3574.80    465.31 o 
   4  12  10     4099.69     3765.81    365.33 o 
   5  12  10     2072.03     1835.38    237.32 o 
   6  12  10       15.99     -101.40    166.63 o 
   7  12  10     3629.09     4318.17    348.42 o 
   8  12  10     2827.44     2952.08    281.97 o 
   9  12  10     1403.67      995.09    201.97 o 
   1  13  10     2369.92     2236.75    294.04 o 
   2  13  10     3788.59     3432.03    510.33 o 
   3  13  10     3857.57     3552.76    370.16 o 
   4  13  10      116.45      203.14    319.93 o 
   5  13  10     3790.78     3774.07    370.55 o 
   6  13  10     3484.12     3550.01    403.49 o 
   0  14  10     3570.38     3271.14    509.18 o 
   1  14  10     1733.75     1912.62    292.34 o 
   2  14  10        3.44       20.29    276.91 o 
   1   1  11     1972.83     1686.34    139.99 o 
   2   1  11     1972.15     2009.12    159.16 o 
   3   1  11     5727.16     5796.58    215.28 o 
   4   1  11       19.75       53.19     77.63 o 
   5   1  11       91.13       54.90     90.58 o 
   6   1  11     1431.41     1373.92    152.13 o 
   7   1  11     4614.96     4452.17    295.62 o 
   8   1  11      101.36       16.10    119.13 o 
   9   1  11      126.86       -0.03    158.77 o 
  10   1  11      230.72      332.29    168.50 o 
  11   1  11      998.18      857.28    189.66 o 
  12   1  11       82.85       45.88    211.83 o 
  13   1  11      342.64      432.29    173.19 o 
  14   1  11      119.75      310.83    200.00 o 
  15   1  11       32.95     -137.03    137.03 o 
  16   1  11       31.28     -207.96    207.96 o 
   0   2  11    26799.21    30995.71    691.22 o 
   1   2  11    11180.58    10679.86    297.07 o 
   2   2  11      162.61      237.40     90.06 o 
   3   2  11     5595.80     5393.75    238.10 o 
   4   2  11     1177.91     1392.18    153.95 o 
   5   2  11    13323.08    12917.90    364.41 o 
   6   2  11       25.05     -100.14    100.14 o 
   7   2  11      928.23      755.66    136.24 o 
   8   2  11     2419.72     2000.19    211.37 o 
   9   2  11    10337.50    10360.56    584.52 o 
  10   2  11      745.79      939.19    213.71 o 
  11   2  11     1482.83     1361.61    238.41 o 
  12   2  11       69.56      115.55    158.94 o 
  13   2  11     2401.76     2171.81    274.20 o 
  14   2  11      537.19      587.00    178.67 o 
  15   2  11     1036.89     1130.87    223.73 o 
  16   2  11        3.86       36.02    138.30 o 
   1   3  11    13922.38    13246.41    307.20 o 
   2   3  11     3955.80     3683.75    242.94 o 
   3   3  11    31305.18    31840.63    574.50 o 
   4   3  11     1223.09     1386.56    168.69 o 
   5   3  11     8346.50     7592.25    331.96 o 
   6   3  11     3472.48     3227.53    231.98 o 
   7   3  11    25042.23    25558.09    521.01 o 
   8   3  11        3.92      -16.61    112.71 o 
   9   3  11     7893.19     7797.00    343.73 o 
  10   3  11      183.90      148.03    148.90 o 
  11   3  11     3543.04     3225.89    322.36 o 
  12   3  11      683.13      313.10    190.67 o 
  13   3  11     1566.93     1811.82    260.50 o 
  14   3  11      183.88      277.67    172.17 o 
  15   3  11     1163.48     1362.46    203.86 o 
  16   3  11       72.26      188.83    200.63 o 
   0   4  11    17550.63    17691.51    450.03 o 
   1   4  11    25026.61    24635.17    410.20 o 
   2   4  11      853.00      797.81    133.99 o 
   3   4  11    21449.90    20986.58    474.40 o 
   4   4  11     5321.38     5519.74    297.67 o 
   5   4  11    14992.30    14088.66    548.20 o 
   6   4  11      333.53      581.01    143.29 o 
   7   4  11    11973.73    12702.01    408.69 o 
   8   4  11      951.95      974.15    157.73 o 
   9   4  11     7569.14     8035.86    329.63 o 
  10   4  11      394.97      240.92    112.51 o 
  11   4  11     5497.74     5625.62    369.69 o 
  12   4  11      490.68      150.13    152.34 o 
  13   4  11     3687.08     3710.17    573.18 o 
  14   4  11       47.22      107.07    158.08 o 
  15   4  11     2133.40     2854.30    331.28 o 
   1   5  11    22230.14    22115.71    438.52 o 
   2   5  11     4350.04     4546.62    250.63 o 
   3   5  11    18527.62    18171.60    423.07 o 
   4   5  11       78.84       37.34    119.13 o 
   5   5  11    23165.84    21945.11    520.85 o 
   6   5  11     3632.80     3505.14    270.00 o 
   7   5  11    11411.06    11790.92    452.99 o 
   8   5  11      138.53      101.95    101.94 o 
   9   5  11    11192.42    12172.61    394.76 o 
  10   5  11     1538.29     1335.87    195.07 o 
  11   5  11     5665.14     5916.58    288.97 o 
  12   5  11        3.03      275.19    120.15 o 
  13   5  11     4991.05     5728.80    390.38 o 
  14   5  11      394.34      480.10    164.43 o 
  15   5  11     1968.04     2543.25    301.92 o 
   0   6  11     1200.11      938.43    324.13 o 
   1   6  11    24831.23    23741.63    997.35 o 
   2   6  11       85.11       34.67    106.18 o 
   3   6  11    28779.70    28414.68    590.84 o 
   4   6  11     4795.26     4645.71    247.24 o 
   5   6  11    12335.86    13092.12    552.31 o 
   6   6  11      500.00      381.99    133.57 o 
   7   6  11    20078.20    20271.46    478.04 o 
   8   6  11     2093.06     2242.33    224.76 o 
   9   6  11     9407.33     9544.06    370.42 o 
  10   6  11        2.92      181.90    120.17 o 
  11   6  11     8009.21     8028.87    339.92 o 
  12   6  11      919.88      840.79    137.28 o 
  13   6  11     4051.21     4605.28    321.53 o 
  14   6  11        0.89       -4.11    143.94 o 
   1   7  11    23523.79    25407.49    660.36 o 
   2   7  11     2676.05     2319.81    257.20 o 
   3   7  11    20622.81    20288.18    417.30 o 
   4   7  11     1993.66     2038.15    180.01 o 
   5   7  11    19714.67    20031.62    478.10 o 
   6   7  11      607.25      822.09    144.65 o 
   7   7  11     7425.80     6861.63    320.02 o 
   8   7  11       67.01      342.02    127.50 o 
   9   7  11     7352.87     8266.46    362.01 o 
  10   7  11     2487.71     2744.38    216.12 o 
  11   7  11     4919.64     5273.24    281.20 o 
  12   7  11      163.95      204.24    100.47 o 
  13   7  11     4439.65     4903.56    362.22 o 
  14   7  11      373.29      702.22    172.79 o 
   0   8  11      505.39      242.84    363.10 o 
   1   8  11    15745.96    16343.82    745.05 o 
   2   8  11       72.42     -136.35    136.35 o 
   3   8  11    14329.72    15119.41    477.81 o 
   4   8  11     2092.99     2239.30    207.31 o 
   5   8  11    15045.28    15113.05    413.59 o 
   6   8  11      817.39      838.88    149.10 o 
   7   8  11    11454.62    11775.32    398.54 o 
   8   8  11      676.74      739.38    142.88 o 
   9   8  11     5120.78     5840.37    338.49 o 
  10   8  11        0.25      -23.03     97.49 o 
  11   8  11     2458.61     2578.57    187.51 o 
  12   8  11      220.05       30.28     97.49 o 
  13   8  11      984.26     1295.99    190.84 o 
   1   9  11    20187.48    19279.11    674.86 o 
   2   9  11     4403.98     3432.10    428.83 o 
   3   9  11    10378.53     9099.54    490.65 o 
   4   9  11      466.11      517.32    147.91 o 
   5   9  11     6064.18     5694.74    317.70 o 
   6   9  11      425.77      470.21    132.53 o 
   7   9  11     4323.77     4450.46    277.34 o 
   8   9  11      284.76      298.07    127.86 o 
   9   9  11     1805.16     1602.18    183.15 o 
  10   9  11      473.35      622.78    113.89 o 
  11   9  11     1613.43     1713.45    160.43 o 
  12   9  11      316.16      550.71    125.28 o 
   0  10  11      660.25      724.89    260.25 o 
   1  10  11     6562.59     6459.27    436.99 o 
   2  10  11      169.49      543.90    167.55 o 
   3  10  11     4695.67     3945.93    351.91 o 
   4  10  11      828.02      647.30    181.53 o 
   5  10  11     6602.23     6437.85    423.49 o 
   6  10  11      249.62     1335.72    843.27 o 
   7  10  11     1206.17     1464.19    204.16 o 
   8  10  11       53.22        3.77    112.00 o 
   9  10  11     2191.95     2427.57    221.84 o 
  10  10  11      132.54      479.01    165.33 o 
  11  10  11      367.03      660.23    141.64 o 
   1  11  11     1151.39     1209.22    228.52 o 
   2  11  11      539.46      335.57    193.33 o 
   3  11  11     1608.18     1186.77    207.01 o 
   4  11  11        7.82       41.18    165.03 o 
   5  11  11      144.26      608.94    196.56 o 
   6  11  11       45.85      221.92    291.15 o 
   7  11  11     1195.46     1590.00    196.92 o 
   8  11  11      162.99      257.75    135.83 o 
   9  11  11      127.69      255.68    158.87 o 
  10  11  11      237.76      394.91    182.04 o 
   0  12  11      639.23      796.83    319.07 o 
   1  12  11       75.19     -111.56    145.25 o 
   2  12  11       23.35      407.27    244.48 o 
   3  12  11      120.40      -52.30    150.35 o 
   4  12  11      104.20      -82.74    131.11 o 
   5  12  11      128.36      219.39    136.71 o 
   6  12  11       14.61       80.18    147.01 o 
   7  12  11        3.75      -19.47    262.08 o 
   8  12  11       12.47       20.90    149.99 o 
   1  13  11     1271.39      527.32    369.82 o 
   2  13  11      129.79      523.63    190.42 o 
   3  13  11        5.35     -300.03    300.03 o 
   4  13  11       18.58     -198.17    198.17 o 
   5  13  11      173.07      468.47    172.02 o 
   0   0  12       37.41      -46.05    209.51 o 
   1   0  12    13274.87    13135.36    494.79 o 
   2   0  12     1742.43     2049.03    208.79 o 
   3   0  12    13874.54    13631.71    421.45 o 
   4   0  12     1492.27     1319.18    283.41 o 
   5   0  12    14777.38    15678.56    561.42 o 
   6   0  12     2070.70     2285.20    284.38 o 
   7   0  12    28875.69    27452.91   1037.02 o 
   8   0  12      545.66      630.02    302.02 o 
   9   0  12    14395.22    13622.48    841.26 o 
  10   0  12       33.11      413.67    254.00 o 
  11   0  12    20064.59    21559.49   1330.95 o 
  12   0  12      475.53      640.31    249.53 o 
  13   0  12     7647.82     7032.10    858.79 o 
  14   0  12       65.77      129.16    201.92 o 
  15   0  12     4957.55     4374.23    514.59 o 
  16   0  12      190.73       89.07    265.68 o 
   1   1  12    11536.12    10825.21    294.36 o 
   2   1  12     1569.35     1385.05    147.48 o 
   3   1  12    12995.10    12598.89    300.56 o 
   4   1  12      564.75      658.48    117.15 o 
   5   1  12    24296.13    24107.31    422.38 o 
   6   1  12      170.41      346.66    139.21 o 
   7   1  12    18124.11    18450.16    515.53 o 
   8   1  12      342.60      631.77    234.33 o 
   9   1  12    19866.21    20197.11    682.08 o 
  10   1  12     1129.74     1104.01    246.89 o 
  11   1  12    10796.64    10234.06    552.07 o 
  12   1  12       83.88     -127.17    127.17 o 
  13   1  12    10020.93    10674.82    580.74 o 
  14   1  12       93.17     -145.87    145.87 o 
  15   1  12     3950.05     4005.00    341.40 o 
  16   1  12      204.66      268.21    255.06 o 
   0   2  12      221.40      265.37    195.55 o 
   1   2  12    15868.78    16132.33    366.72 o 
   2   2  12     1407.35     1234.64    227.31 o 
   3   2  12    23202.63    23408.31    444.77 o 
   4   2  12      446.24      183.29    119.50 o 
   5   2  12     8514.01     8000.82    318.42 o 
   6   2  12       74.64      -10.47    108.63 o 
   7   2  12    19402.00    20634.80    504.39 o 
   8   2  12     2537.66     2450.07    235.05 o 
   9   2  12     9123.81     8665.96    497.96 o 
  10   2  12      451.67      424.29    187.93 o 
  11   2  12    10615.08    10251.88    581.36 o 
  12   2  12       61.28      238.58    156.06 o 
  13   2  12     4439.95     3806.93    358.58 o 
  14   2  12        7.77       23.53    135.91 o 
  15   2  12     2462.40     2565.34    322.39 o 
   1   3  12    20715.81    21731.87    442.82 o 
   2   3  12      610.67      404.11    132.65 o 
   3   3  12    13916.90    14306.61    417.39 o 
   4   3  12       97.46        0.44    138.16 o 
   5   3  12    19606.72    18933.37    862.29 o 
   6   3  12      396.67      214.55    128.80 o 
   7   3  12     4060.82     4169.41    294.77 o 
   8   3  12      220.71        5.16    111.60 o 
   9   3  12     6571.46     5780.34    334.43 o 
  10   3  12       74.55      -48.74    139.76 o 
  11   3  12     3082.63     3385.95    455.72 o 
  12   3  12      177.94      141.97    158.03 o 
  13   3  12     2143.04     2639.08    397.73 o 
  14   3  12      457.71      299.14    218.84 o 
  15   3  12     1271.10     1182.25    298.66 o 
   0   4  12     2135.21     2048.51    253.75 o 
   1   4  12     8051.46     7553.82    300.22 o 
   2   4  12       51.08      -49.43     92.13 o 
   3   4  12    12375.47    11434.05    397.69 o 
   4   4  12      156.83       11.52    132.20 o 
   5   4  12     5382.03     4526.27    295.45 o 
   6   4  12     1878.91     1743.36    232.78 o 
   7   4  12     6071.25     6676.96    334.45 o 
   8   4  12      347.15      166.87    117.80 o 
   9   4  12     2437.07     2697.28    232.78 o 
  10   4  12        0.21      143.42    129.18 o 
  11   4  12     1268.59     1069.93    204.50 o 
  12   4  12       64.73       17.01    208.98 o 
  13   4  12      893.95     1183.24    235.98 o 
  14   4  12        5.21     -164.19    164.19 o 
  15   4  12      249.75      264.27    187.41 o 
   1   5  12     3843.11     4558.42    311.71 o 
   2   5  12      334.63      201.09    109.20 o 
   3   5  12     1786.56     1489.01    170.03 o 
   4   5  12     1005.85      827.90    156.25 o 
   5   5  12     4203.19     3929.78    287.07 o 
   6   5  12      692.73      297.73    140.37 o 
   7   5  12      118.73      -13.34    138.54 o 
   8   5  12       39.65      203.01    117.65 o 
   9   5  12     2363.64     2272.97    224.85 o 
  10   5  12       15.76      127.58    131.08 o 
  11   5  12      511.99      401.22    181.47 o 
  12   5  12      200.80      476.46    146.09 o 
  13   5  12      201.82      254.93    167.77 o 
  14   5  12      532.88      604.75    209.13 o 
   0   6  12     1075.79      595.39    248.55 o 
   1   6  12      517.68      749.43    187.95 o 
   2   6  12      181.74      147.32    119.68 o 
   3   6  12      595.24      664.09    140.41 o 
   4   6  12      170.57      167.36    118.84 o 
   5   6  12      690.68      534.83    145.62 o 
   6   6  12      321.21      327.18    153.55 o 
   7   6  12      484.69      430.83    159.22 o 
   8   6  12      184.63      -24.04    101.72 o 
   9   6  12      207.22      361.81    115.22 o 
  10   6  12       28.81      -91.66     91.66 o 
  11   6  12      155.19      155.01    153.09 o 
  12   6  12        9.76      -92.45    124.94 o 
  13   6  12        1.60      128.08    231.73 o 
  14   6  12        8.54      -11.47    184.29 o 
   1   7  12     3496.86     3535.97    317.07 o 
   2   7  12       60.84      -39.25    140.79 o 
   3   7  12     6143.15     6188.28    406.75 o 
   4   7  12        7.85       11.06    116.95 o 
   5   7  12      341.86      317.83    121.13 o 
   6   7  12      127.59       64.88    105.89 o 
   7   7  12     5145.31     4805.91    281.20 o 
   8   7  12       31.18      142.21    109.05 o 
   9   7  12       15.26       88.91    107.17 o 
  10   7  12       63.57      161.90    123.37 o 
  11   7  12      249.95      223.23    126.36 o 
  12   7  12       37.16      103.27    108.65 o 
  13   7  12       10.15     -126.96    126.96 o 
   0   8  12      279.58      152.81    210.95 o 
   1   8  12     8316.88     8558.43    472.35 o 
   2   8  12      814.74      705.79    191.32 o 
   3   8  12     2457.39     1862.77    257.55 o 
   4   8  12       96.57      264.29    130.01 o 
   5   8  12     5870.96     5930.06    297.90 o 
   6   8  12      625.89      542.88    131.18 o 
   7   8  12      494.28      710.40    149.21 o 
   8   8  12      316.84      504.47    145.98 o 
   9   8  12     1592.00     1504.47    200.71 o 
  10   8  12       12.06       37.53     94.24 o 
  11   8  12      174.83       67.69    103.81 o 
  12   8  12       81.48       69.91    109.98 o 
   1   9  12    11017.75    11368.89    541.38 o 
   2   9  12       20.20      489.11    166.65 o 
   3   9  12     7283.12     6424.90    491.08 o 
   4   9  12      293.31      429.26    178.61 o 
   5   9  12     4476.71     4413.26    312.07 o 
   6   9  12      229.27      267.36    122.20 o 
   7   9  12     3044.56     3027.05    232.71 o 
   8   9  12       29.85       32.18    145.26 o 
   9   9  12     1184.50     1294.05    176.69 o 
  10   9  12        1.14      101.00    107.50 o 
  11   9  12      779.76      670.37    123.56 o 
   0  10  12      974.59      883.41    271.62 o 
   1  10  12     9898.37     9230.91    512.26 o 
   2  10  12      157.02      268.57    154.38 o 
   3  10  12    11209.79    10181.61    547.66 o 
   4  10  12        4.76     -128.77    254.49 o 
   5  10  12     4837.56     4977.43    405.89 o 
   6  10  12      331.47      215.75    132.84 o 
   7  10  12     4282.48     4195.09    316.13 o 
   8  10  12       31.21      -97.68    120.23 o 
   9  10  12     1394.84     1433.07    188.97 o 
  10  10  12        6.10     -128.08    146.26 o 
   1  11  12     8423.18     7942.22    502.62 o 
   2  11  12      707.18      536.10    170.88 o 
   3  11  12     6432.88     7158.34    469.65 o 
   4  11  12      107.64      117.58    140.59 o 
   5  11  12     6266.79     6009.72    579.24 o 
   6  11  12      328.71      326.54    169.07 o 
   7  11  12     2404.99     2096.72    365.37 o 
   8  11  12       87.43      271.11    244.19 o 
   9  11  12     3779.18     4420.70    330.32 o 
   0  12  12      541.86      967.25    307.28 o 
   1  12  12     4678.77     4595.75    412.98 o 
   2  12  12        0.22       -1.53    145.88 o 
   3  12  12     6185.87     6782.96    471.62 o 
   4  12  12      141.15     -151.13    151.13 o 
   5  12  12     3893.58     3794.50    448.78 o 
   6  12  12        1.59       18.29    154.09 o 
   7  12  12     3762.33     3032.47    903.64 o 
   1  13  12     2911.35     3127.37    377.08 o 
   2  13  12      110.36     -107.41    183.73 o 
   3  13  12     2548.98     2480.40    321.87 o 
   1   1  13      396.60      425.84    109.57 o 
   2   1  13      743.52      581.76    107.47 o 
   3   1  13     2244.60     2149.58    186.54 o 
   4   1  13      126.36      104.46     98.09 o 
   5   1  13      354.00      343.80    154.06 o 
   6   1  13      218.43      193.16    137.16 o 
   7   1  13     5293.29     5066.17    331.09 o 
   8   1  13       45.49        4.60    176.62 o 
   9   1  13      136.93      197.36    200.52 o 
  10   1  13      640.84      324.25    188.63 o 
  11   1  13      646.52      442.77    198.92 o 
  12   1  13       32.42       61.61    172.63 o 
  13   1  13      121.56      218.18    140.62 o 
  14   1  13       12.60       48.01    134.45 o 
  15   1  13       53.51      -51.81    168.02 o 
   0   2  13       78.35       69.82    156.69 o 
   1   2  13     7760.56     8005.61    299.80 o 
   2   2  13       91.27      109.35    119.75 o 
   3   2  13      115.67      125.77    108.27 o 
   4   2  13     7753.16     6895.71    313.67 o 
   5   2  13     8752.30     8725.33    345.60 o 
   6   2  13      766.68      762.35    153.23 o 
   7   2  13      714.97      891.91    168.32 o 
   8   2  13     1712.76     1613.70    217.89 o 
   9   2  13     4130.97     4088.70    375.93 o 
  10   2  13      130.69      305.12    181.47 o 
  11   2  13     1326.18     1293.40    251.13 o 
  12   2  13      709.66      850.31    324.32 o 
  13   2  13      720.70      530.64    245.22 o 
  14   2  13       51.35     -140.09    172.80 o 
  15   2  13      662.74      911.63    360.99 o 
   1   3  13     9184.97     9217.10    333.01 o 
   2   3  13    11653.84    11607.46    481.49 o 
   3   3  13    17730.30    17238.11    546.85 o 
   4   3  13      537.41      403.99    142.21 o 
   5   3  13     7426.17     7042.07    329.32 o 
   6   3  13     1297.10      822.26    166.01 o 
   7   3  13    14344.75    13572.36    425.56 o 
   8   3  13      173.46       10.25    132.91 o 
   9   3  13      824.66      715.68    185.92 o 
  10   3  13     3132.71     3045.39    325.26 o 
  11   3  13     4440.05     4120.44    523.73 o 
  12   3  13      140.54      175.50    172.43 o 
  13   3  13     1727.04     1723.70    280.39 o 
  14   3  13      610.83      642.77    234.84 o 
  15   3  13      833.66     1498.07    354.17 o 
   0   4  13     8899.21     8547.15    455.31 o 
   1   4  13    11217.49    11919.20    419.89 o 
   2   4  13      152.99      183.48    126.67 o 
   3   4  13     7459.80     6879.85    345.86 o 
   4   4  13     9299.32     9268.98    394.87 o 
   5   4  13     6641.92     6817.85    355.71 o 
   6   4  13      206.16      317.00    157.10 o 
   7   4  13     7573.25     7542.57    382.47 o 
   8   4  13     3607.64     3550.41    269.06 o 
   9   4  13     6124.60     5882.90    344.05 o 
  10   4  13      158.28      206.83    134.32 o 
  11   4  13     4388.83     4432.56    397.58 o 
  12   4  13      705.02     1013.41    216.93 o 
  13   4  13     1820.69     2005.08    312.17 o 
  14   4  13        2.67      -95.18    177.29 o 
   1   5  13    11931.67    12167.10    506.40 o 
   2   5  13    11751.55    11741.05    446.87 o 
   3   5  13     9356.26     9686.59    369.24 o 
   4   5  13       16.01       94.55    114.95 o 
   5   5  13    11126.54    11305.24    581.95 o 
   6   5  13     7485.04     7143.34    381.32 o 
   7   5  13     6373.99     5574.20    324.23 o 
   8   5  13       35.32       15.32    112.63 o 
   9   5  13     6656.13     7056.32    365.45 o 
  10   5  13     2691.38     2349.43    225.78 o 
  11   5  13     2747.26     2702.92    251.20 o 
  12   5  13       19.02      -82.15    194.54 o 
  13   5  13     2905.09     3342.13    385.97 o 
  14   5  13      837.94     1131.29    242.09 o 
   0   6  13    19680.50    19071.86   1044.77 o 
   1   6  13    11649.78    11841.64    517.54 o 
   2   6  13      451.93      585.91    177.88 o 
   3   6  13    15538.93    15719.38    498.12 o 
   4   6  13     9880.95    10257.57    394.59 o 
   5   6  13     6951.63     7107.38    349.16 o 
   6   6  13       66.92      163.68    128.88 o 
   7   6  13    10760.00    10962.10    465.01 o 
   8   6  13     6335.28     6673.96    365.85 o 
   9   6  13     2790.29     2781.41    246.87 o 
  10   6  13       59.08       95.86    101.86 o 
  11   6  13     4280.12     3887.42    391.19 o 
  12   6  13     1649.92     1974.06    260.51 o 
  13   6  13     1747.71     1262.14    255.18 o 
   1   7  13    13771.58    13847.62    568.45 o 
   2   7  13     7719.68     8192.35    770.13 o 
   3   7  13     5952.53     5764.87    405.29 o 
   4   7  13      152.09      -66.44    145.40 o 
   5   7  13     9263.47     9097.64    394.95 o 
   6   7  13     8978.41     8773.23    397.46 o 
   7   7  13     3757.57     3683.66    281.86 o 
   8   7  13      515.80      444.24    161.00 o 
   9   7  13     6922.09     7076.57    377.65 o 
  10   7  13     1823.42     2110.56    223.65 o 
  11   7  13     2380.79     1989.46    200.79 o 
  12   7  13       20.62      -95.12    156.31 o 
  13   7  13      891.17     1243.91    939.26 o 
   0   8  13    14375.42    15000.89    851.62 o 
   1   8  13    11437.94    10708.72    533.95 o 
   2   8  13       70.88      345.94    156.71 o 
   3   8  13    13935.50    13885.37    687.64 o 
   4   8  13     3200.74     3509.42    382.13 o 
   5   8  13     7052.51     6327.74    439.53 o 
   6   8  13        9.03     -122.07    134.15 o 
   7   8  13     3267.87     3389.61    250.27 o 
   8   8  13     1375.69     1966.65    198.47 o 
   9   8  13     2166.82     2302.91    294.21 o 
  10   8  13      297.59      302.70    200.80 o 
  11   8  13      938.15     1258.80    128.16 o 
  12   8  13     1128.50     1662.24    199.63 o 
   1   9  13     4968.27     4687.61    638.60 o 
   2   9  13     5106.71     5154.60    400.60 o 
   3   9  13     6863.72     6318.26    543.96 o 
   4   9  13       71.39        4.40    142.00 o 
   5   9  13     4380.72     4572.68    331.81 o 
   6   9  13     4876.21     4547.56    330.09 o 
   7   9  13      821.91      887.74    201.63 o 
   8   9  13       51.09      136.80    122.93 o 
   9   9  13     1007.60     1141.16    185.54 o 
  10   9  13      747.05     1038.83    159.36 o 
  11   9  13      993.87     1447.91    301.01 o 
   0  10  13     3845.82     3048.58    536.43 o 
   1  10  13     2317.63     1835.60    239.52 o 
   2  10  13       10.25      -61.85    137.48 o 
   3  10  13     1588.44     1512.61    238.40 o 
   4  10  13     2697.17     2318.51    293.60 o 
   5  10  13     2937.76     3273.70    328.23 o 
   6  10  13       64.09      148.09    168.00 o 
   7  10  13      268.81      305.33    242.08 o 
   8  10  13      864.96      747.41    201.22 o 
   9  10  13     1134.90      934.33    161.40 o 
   1  11  13       97.61      332.68    139.86 o 
   2  11  13      900.75      490.61    158.94 o 
   3  11  13      722.93      968.82    177.90 o 
   4  11  13       82.23     -112.33    187.80 o 
   5  11  13       44.89      164.88    210.71 o 
   6  11  13      505.88      521.57    259.45 o 
   7  11  13      549.49      426.32    201.87 o 
   8  11  13        1.44      -56.24    184.64 o 
   0  12  13       18.46     -214.65    214.65 o 
   1  12  13        8.78      418.33    176.11 o 
   2  12  13        1.87      134.21    210.22 o 
   3  12  13      382.64      113.40    206.19 o 
   4  12  13      371.02      386.07    178.94 o 
   5  12  13        7.54      182.96    273.84 o 
   0   0  14    20574.63    20081.71    773.30 o 
   1   0  14     9698.64     9351.33    573.03 o 
   2   0  14     1543.18     1338.17    197.82 o 
   3   0  14     2088.01     1999.48    274.42 o 
   4   0  14    27933.51    29465.35    798.33 o 
   5   0  14     6099.47     5731.45    420.75 o 
   6   0  14      361.44      243.98    279.29 o 
   7   0  14     4027.34     4062.04    536.32 o 
   8   0  14    14104.98    12509.03    845.20 o 
   9   0  14     7110.77     7505.32    730.22 o 
  10   0  14      273.45      -85.06    295.29 o 
  11   0  14     3181.85     2388.60    519.44 o 
  12   0  14     6826.75     7002.78    720.09 o 
  13   0  14     1826.94     1758.44    635.11 o 
  14   0  14        5.72        3.16    206.35 o 
   1   1  14     4758.73     4974.27    244.49 o 
   2   1  14    22789.36    22574.53    440.71 o 
   3   1  14     7431.99     7820.06    313.57 o 
   4   1  14       76.46      189.14    140.49 o 
   5   1  14     3684.21     3317.04    282.64 o 
   6   1  14    16829.45    16510.06    486.36 o 
   7   1  14     7802.44     6882.00    484.36 o 
   8   1  14      809.87      550.24    229.04 o 
   9   1  14      906.20      829.46    261.15 o 
  10   1  14    11619.21    12261.02    628.80 o 
  11   1  14     1755.58     1565.18    279.61 o 
  12   1  14        7.62      208.00    184.89 o 
  13   1  14     2037.00     2224.25    319.83 o 
  14   1  14     3255.27     3665.65    363.87 o 
   0   2  14    26449.78    25611.89    712.36 o 
   1   2  14     8747.40     8259.95    501.23 o 
   2   2  14       88.68      114.58    132.87 o 
   3   2  14     3143.65     3473.90    298.65 o 
   4   2  14    23927.06    23263.28    506.40 o 
   5   2  14     8762.88     8672.92    356.89 o 
   6   2  14      215.54      318.33    149.28 o 
   7   2  14     2512.24     2089.11    232.17 o 
   8   2  14    11766.80    11832.40    584.91 o 
   9   2  14     4906.64     3597.82    364.72 o 
  10   2  14       63.06      102.82    222.30 o 
  11   2  14      905.11      878.26    233.94 o 
  12   2  14     5239.45     5156.72    442.83 o 
  13   2  14      490.65      294.47    177.49 o 
  14   2  14       17.34      -78.02    191.82 o 
   1   3  14     5138.65     4849.27    275.98 o 
   2   3  14    11821.90    12025.62    574.39 o 
   3   3  14    20452.12    19718.18    538.54 o 
   4   3  14     1196.37      797.92    169.46 o 
   5   3  14     3607.55     3860.12    265.46 o 
   6   3  14    10533.41    10871.67    404.64 o 
   7   3  14     2311.32     2103.40    260.60 o 
   8   3  14      196.53      180.38    148.99 o 
   9   3  14       39.54     -109.07    153.73 o 
  10   3  14     4741.27     4399.29    412.47 o 
  11   3  14     1254.30     1149.61    229.70 o 
  12   3  14        9.31      325.16    172.80 o 
  13   3  14      207.63      268.92    187.43 o 
  14   3  14     1726.37     1563.14    269.37 o 
   0   4  14     3775.69     3987.51   1040.72 o 
   1   4  14     5104.68     5507.07    409.46 o 
   2   4  14       72.31        9.99    121.35 o 
   3   4  14     7886.61     7719.73    492.70 o 
   4   4  14     1130.31      955.12    189.87 o 
   5   4  14     2812.57     2603.54    253.94 o 
   6   4  14      114.55        7.23    119.19 o 
   7   4  14       34.21      -59.44    131.80 o 
   8   4  14     4390.46     4727.25    359.63 o 
   9   4  14      897.83      887.07    186.20 o 
  10   4  14       67.45      242.31    162.89 o 
  11   4  14      106.82      118.44    143.00 o 
  12   4  14     1909.49     2312.28    316.26 o 
  13   4  14       27.10      -71.07    161.97 o 
  14   4  14       18.01     -228.74    228.74 o 
   1   5  14     3675.86     3510.01    310.33 o 
   2   5  14      523.37      341.67    143.03 o 
   3   5  14     4019.68     3905.10    285.77 o 
   4   5  14       16.62     -119.06    119.06 o 
   5   5  14      205.00      233.31    144.73 o 
   6   5  14     2076.10     2212.05    238.15 o 
   7   5  14        6.23      -95.36    120.02 o 
   8   5  14       61.46       79.07    140.30 o 
   9   5  14       21.12      234.31    129.33 o 
  10   5  14      911.92      847.44    160.56 o 
  11   5  14      119.30      157.11    152.82 o 
  12   5  14       42.21     -162.30    162.30 o 
  13   5  14      199.97      256.79    194.91 o 
   0   6  14       81.34      143.10    231.38 o 
   1   6  14        9.16       -0.99    135.24 o 
   2   6  14       22.09      -69.09    206.21 o 
   3   6  14      856.11      531.10    237.98 o 
   4   6  14      157.49       37.49    119.67 o 
   5   6  14       58.27      209.95    121.26 o 
   6   6  14       70.84      118.57    125.60 o 
   7   6  14      166.93      398.46    185.56 o 
   8   6  14      637.19      632.23    151.18 o 
   9   6  14      149.44      556.70    142.85 o 
  10   6  14        0.17     -185.31    185.31 o 
  11   6  14      188.75     -219.90    219.90 o 
  12   6  14      245.58      401.39    174.05 o 
   1   7  14      748.43      841.29    201.70 o 
   2   7  14     1041.08      775.15    201.93 o 
   3   7  14       24.47     -102.57    139.71 o 
   4   7  14       24.72      139.98    146.70 o 
   5   7  14      252.54      507.42    165.99 o 
   6   7  14      255.33      277.13    154.34 o 
   7   7  14      573.47      690.35    168.63 o 
   8   7  14        0.12      144.25    143.29 o 
   9   7  14       26.23     -141.99    170.84 o 
  10   7  14       61.26     -106.36    124.34 o 
  11   7  14      140.07       35.50    164.72 o 
  12   7  14       24.40       50.49    138.25 o 
   0   8  14     2824.12     2726.85    507.58 o 
   1   8  14     1624.32     1512.52    239.74 o 
   2   8  14      147.51       51.28    139.54 o 
   3   8  14     1232.98     1352.12    219.52 o 
   4   8  14     1467.44      953.05    193.64 o 
   5   8  14     1028.73      835.03    204.22 o 
   6   8  14      331.64       75.04    162.09 o 
   7   8  14      705.30      636.99    158.13 o 
   8   8  14     2069.56     2155.13    241.68 o 
   9   8  14      168.56      -59.83    107.27 o 
  10   8  14       74.65     -107.48    141.83 o 
  11   8  14      133.55     -207.15    207.15 o 
   1   9  14     3201.32     3190.59    301.85 o 
   2   9  14     3874.80     3638.15    341.10 o 
   3   9  14     1521.84     1648.59    241.91 o 
   4   9  14       26.05      -36.95    147.73 o 
   5   9  14     1954.47     2192.45    372.65 o 
   6   9  14     2729.74     2740.02    309.50 o 
   7   9  14      981.85      808.51    208.22 o 
   8   9  14       57.45      782.44    173.11 o 
   9   9  14     1707.96     1936.50    252.66 o 
  10   9  14      812.35     1281.95    221.27 o 
   0  10  14     5919.99     6073.72    697.36 o 
   1  10  14      845.93      873.16    181.30 o 
   2  10  14      112.95      -45.65    126.85 o 
   3  10  14     3462.50     3179.24    337.52 o 
   4  10  14     3884.31     3328.66    349.18 o 
   5  10  14      488.73      760.04    202.82 o 
   6  10  14       75.46      437.65    304.42 o 
   7  10  14     1506.62     1993.07    434.52 o 
   8  10  14     2781.78     2683.23    275.30 o 
   1  11  14     2051.02     1806.08    247.30 o 
   2  11  14     5740.57     5437.99    537.88 o 
   3  11  14      493.00      418.36    168.35 o 
   4  11  14        3.66       57.20    162.94 o 
   5  11  14     1398.15     1940.19    289.78 o 
   6  11  14     3952.08     4502.51    420.72 o 
   0  12  14     5155.51     5315.77    727.47 o 
   1  12  14      436.90      202.79    169.13 o 
   2  12  14       10.03      450.34    202.64 o 
   3  12  14     1748.58     3534.33    619.68 o 
   1   1  15      473.31      140.12    145.85 o 
   2   1  15     3087.56     3201.24    233.62 o 
   3   1  15      825.04      769.44    138.34 o 
   4   1  15       45.02      -75.17    137.18 o 
   5   1  15       45.44     -139.34    139.34 o 
   6   1  15      597.93      592.94    201.11 o 
   7   1  15     1659.48     1523.46    272.42 o 
   8   1  15      115.03      -97.45    205.10 o 
   9   1  15       53.19       96.86    225.65 o 
  10   1  15      430.05      675.80    265.85 o 
  11   1  15       48.46      357.02    229.51 o 
  12   1  15        3.57       33.43    293.78 o 
  13   1  15       20.08       20.65    223.49 o 
   0   2  15    11857.92    11167.39    667.63 o 
   1   2  15     1586.33     1526.33    194.02 o 
   2   2  15      884.16      683.22    145.41 o 
   3   2  15      488.32      360.25    138.44 o 
   4   2  15     8481.01     9278.07    372.24 o 
   5   2  15     1376.91      939.51    197.84 o 
   6   2  15       46.72     -135.03    135.03 o 
   7   2  15      250.10      476.43    200.28 o 
   8   2  15     4701.68     5022.16    444.55 o 
   9   2  15      727.62      288.93    231.30 o 
  10   2  15       52.26      151.89    189.30 o 
  11   2  15       13.30     -167.36    167.36 o 
  12   2  15     1130.45     1168.66    281.59 o 
  13   2  15       15.22      182.88    174.99 o 
   1   3  15       60.70      270.65    137.61 o 
   2   3  15    16260.39    16485.30    471.92 o 
   3   3  15       15.50      224.53    138.93 o 
   4   3  15      330.84      459.49    161.85 o 
   5   3  15       93.47      144.10    119.56 o 
   6   3  15     8684.14     7726.59    421.58 o 
   7   3  15     1088.90     1132.60    217.65 o 
   8   3  15      879.58      797.24    257.01 o 
   9   3  15      189.56      216.91    256.26 o 
  10   3  15     4211.82     3943.17    418.97 o 
  11   3  15      258.53      135.84    201.94 o 
  12   3  15       90.74      389.35    182.01 o 
  13   3  15      588.63      407.13    202.07 o 
   0   4  15    21003.35    22058.40    891.25 o 
   1   4  15      797.76      765.82    182.99 o 
   2   4  15       10.30      -66.78    124.67 o 
   3   4  15      128.74       37.88    148.73 o 
   4   4  15    23419.70    22565.06    578.58 o 
   5   4  15      613.52      472.83    171.89 o 
   6   4  15      325.55      259.68    146.38 o 
   7   4  15      490.81      283.13    177.76 o 
   8   4  15     7955.47     8258.24    465.23 o 
   9   4  15      613.15      353.84    190.29 o 
  10   4  15       78.30       68.20    165.46 o 
  11   4  15      587.64      570.02    200.36 o 
  12   4  15     3761.14     4116.46    405.66 o 
  13   4  15      115.10      216.83    207.89 o 
   1   5  15      257.86      810.72    186.78 o 
   2   5  15    19199.34    20233.51    640.57 o 
   3   5  15       31.86     -130.13    130.66 o 
   4   5  15      321.68      335.95    186.54 o 
   5   5  15     1441.93     1565.39    189.24 o 
   6   5  15    13977.92    14931.85    584.79 o 
   7   5  15      107.42      -28.52    145.78 o 
   8   5  15       31.03       34.44    181.67 o 
   9   5  15      715.56      810.85    231.86 o 
  10   5  15     7847.36     7398.15    413.65 o 
  11   5  15      345.77       99.08    164.09 o 
  12   5  15       25.41     -291.15    352.95 o 
   0   6  15    19590.59    22224.93    973.60 o 
   1   6  15       16.88     -146.47    146.47 o 
   2   6  15       21.23     -145.57    145.57 o 
   3   6  15     1045.72     1068.17    223.82 o 
   4   6  15    14882.46    15408.65    615.19 o 
   5   6  15       13.30      -22.99    121.93 o 
   6   6  15       51.92      202.72    163.06 o 
   7   6  15      782.81      663.88    160.75 o 
   8   6  15    11919.52    12885.94    506.43 o 
   9   6  15        9.49     -138.90    138.90 o 
  10   6  15       15.67      189.63    127.02 o 
  11   6  15      387.99      296.93    144.79 o 
  12   6  15     5841.50     5869.83    552.14 o 
   1   7  15      552.51      439.22    182.18 o 
   2   7  15    13299.98    13623.61    600.71 o 
   3   7  15       12.53       64.56    147.74 o 
   4   7  15      315.44       36.36    140.66 o 
   5   7  15      639.77      823.25    186.67 o 
   6   7  15    12789.79    13397.74    893.40 o 
   7   7  15      314.87      258.04    141.32 o 
   8   7  15      142.64     -180.10    216.31 o 
   9   7  15     1103.54     1180.02    158.58 o 
  10   7  15     6490.01     7422.59    482.67 o 
  11   7  15       23.84     -127.37    146.99 o 
   0   8  15     7309.80     9049.57    980.25 o 
   1   8  15       52.41      153.58    139.22 o 
   2   8  15       49.13       79.10    135.38 o 
   3   8  15     2259.48     1716.52    261.79 o 
   4   8  15     7264.38     8316.37    505.43 o 
   5   8  15        7.70       14.36    175.65 o 
   6   8  15       10.32     -118.74    136.48 o 
   7   8  15       22.89     -157.73    157.73 o 
   8   8  15     7280.59     8516.56    555.36 o 
   9   8  15        5.16     -114.41    114.41 o 
  10   8  15        0.91      354.57    165.41 o 
   1   9  15        3.17       86.05    128.67 o 
   2   9  15     7363.88     6895.89    476.75 o 
   3   9  15      514.82      447.64    220.45 o 
   4   9  15        1.45       36.20    248.65 o 
   5   9  15       32.66     -138.22    150.34 o 
   6   9  15     4808.27     5160.44    429.28 o 
   7   9  15      126.39       59.15    161.71 o 
   8   9  15        0.11      202.65    198.67 o 
   9   9  15      150.54       53.17    161.48 o 
   0  10  15     2618.78     2919.18    440.78 o 
   1  10  15       25.91     -209.79    230.76 o 
   2  10  15       85.08      127.10    146.87 o 
   3  10  15       12.16     -136.92    136.92 o 
   4  10  15     2270.00     2231.09    308.70 o 
   5  10  15       34.24       61.13    202.04 o 
   6  10  15       48.44      -34.22    205.55 o 
   7  10  15       33.68     -167.77    167.77 o 
   1  11  15      164.58      615.83    149.79 o 
   2  11  15      754.68      671.07    171.60 o 
   3  11  15       26.57      436.31    201.32 o 
   4  11  15       38.67       -5.84    181.63 o 
   0   0  16    46925.67    50151.48   1307.26 o 
   1   0  16      678.95      478.66    200.14 o 
   2   0  16       18.03      -13.59    175.48 o 
   3   0  16     2403.81     1909.38    291.77 o 
   4   0  16    34661.70    38137.27   1276.56 o 
   5   0  16     1955.39     1662.32    400.59 o 
   6   0  16       17.30      286.18    278.57 o 
   7   0  16       15.31     -272.31    277.10 o 
   8   0  16    10206.26    11171.10    869.70 o 
   9   0  16        4.93      117.81    344.08 o 
  10   0  16        0.76      180.33    382.22 o 
  11   0  16       20.83     -188.21    412.85 o 
  12   0  16     3880.34     5118.19    829.81 o 
  13   0  16        9.10       51.34    582.18 o 
   1   1  16     2791.81     2609.52    227.57 o 
   2   1  16    37264.80    39838.23    662.77 o 
   3   1  16     1412.43     1190.11    200.30 o 
   4   1  16        7.59      158.91    145.23 o 
   5   1  16       38.48      -66.73    180.98 o 
   6   1  16    21348.52    21593.83    857.83 o 
   7   1  16      648.87     1003.89    254.99 o 
   8   1  16       17.82      -20.62    230.08 o 
   9   1  16      335.87       54.58    236.39 o 
  10   1  16     6984.93     7557.61    573.21 o 
  11   1  16      421.06      152.28    323.74 o 
  12   1  16        6.85     -184.74    184.74 o 
  13   1  16      114.15       73.44    246.59 o 
   0   2  16    30335.54    35235.55   1164.46 o 
   1   2  16      207.73      283.94    140.64 o 
   2   2  16      176.39       65.25    153.01 o 
   3   2  16     1170.56     1170.85    169.21 o 
   4   2  16    22347.16    22790.87    600.70 o 
   5   2  16      414.71      182.23    190.59 o 
   6   2  16        1.19      -70.31    148.71 o 
   7   2  16      483.10      388.63    207.62 o 
   8   2  16     4779.93     5524.98    470.05 o 
   9   2  16       44.84      108.40    244.49 o 
  10   2  16      201.26      110.90    289.86 o 
  11   2  16       80.06      658.45    272.38 o 
  12   2  16     3390.99     3840.37    472.22 o 
  13   2  16       20.39     -878.53    878.53 o 
   1   3  16      199.05      443.47    146.36 o 
   2   3  16    15843.20    16810.72    530.75 o 
   3   3  16      148.81       32.93    128.91 o 
   4   3  16      166.10       87.18    133.22 o 
   5   3  16      407.12      386.09    168.08 o 
   6   3  16     8385.35     9066.31    461.66 o 
   7   3  16        8.70      -19.36    164.08 o 
   8   3  16      754.16      827.68    245.30 o 
   9   3  16      168.24       31.44    185.99 o 
  10   3  16     3790.87     4196.17    428.13 o 
  11   3  16       16.13     -191.46    191.46 o 
  12   3  16        0.98      263.99    218.40 o 
   0   4  16     8195.99     8330.34    664.62 o 
   1   4  16       90.00       42.33    182.12 o 
   2   4  16     1611.74     1626.35    243.24 o 
   3   4  16       98.92      120.54    142.91 o 
   4   4  16     7880.60     7498.83    430.45 o 
   5   4  16        5.41       46.84    125.07 o 
   6   4  16     1370.81     1366.66    252.60 o 
   7   4  16      433.55      643.78    203.30 o 
   8   4  16     3816.82     3984.89    359.48 o 
   9   4  16      312.46     -187.91    187.91 o 
  10   4  16      230.05      219.30    214.77 o 
  11   4  16      133.40     -123.87    218.98 o 
  12   4  16      900.76      652.20    243.24 o 
   1   5  16       10.11      114.00    201.31 o 
   2   5  16     1067.00     1314.53    324.84 o 
   3   5  16       58.18      -24.91    151.10 o 
   4   5  16      647.87      661.34    224.30 o 
   5   5  16      151.23       94.24    142.82 o 
   6   5  16     1115.76     1156.40    200.40 o 
   7   5  16      732.36      335.02    207.74 o 
   8   5  16      572.07      499.96    232.58 o 
   9   5  16       68.10     -149.02    149.02 o 
  10   5  16      505.05      656.33    255.05 o 
  11   5  16        7.09      202.95    240.53 o 
   0   6  16        3.66      -56.01    211.26 o 
   1   6  16      712.28      656.41    203.21 o 
   2   6  16      360.91      319.57    174.06 o 
   3   6  16      162.24       19.08    156.94 o 
   4   6  16        2.19      232.16    153.22 o 
   5   6  16      253.17      225.08    145.31 o 
   6   6  16      565.79      400.56    152.04 o 
   7   6  16       43.66      156.45    125.10 o 
   8   6  16        4.94     -224.03    224.03 o 
   9   6  16      277.86      335.90    252.10 o 
  10   6  16       66.44      144.12    156.25 o 
  11   6  16        7.12      182.01    261.43 o 
   1   7  16       29.45       56.50    202.09 o 
   2   7  16      292.54      468.36    172.64 o 
   3   7  16       11.06     -156.88    228.63 o 
   4   7  16        0.13      149.39    132.04 o 
   5   7  16       31.83      -90.62    137.19 o 
   6   7  16     1124.72     1283.06    191.61 o 
   7   7  16      238.01      268.06    179.02 o 
   8   7  16      137.63      509.92    145.06 o 
   9   7  16       32.48      -29.15    137.77 o 
  10   7  16      289.75      371.87    136.95 o 
   0   8  16     2792.14     3135.32    478.55 o 
   1   8  16      278.65      160.58    194.63 o 
   2   8  16      175.66      193.52    137.34 o 
   3   8  16      332.92       66.40    231.65 o 
   4   8  16      656.36      917.68    192.14 o 
   5   8  16      169.71       62.85    214.07 o 
   6   8  16        0.11       45.36    150.30 o 
   7   8  16        4.34     -103.41    162.23 o 
   8   8  16     2470.25     2925.25    272.13 o 
   9   8  16        3.39      524.79    705.46 o 
   1   9  16      404.23      580.42    178.37 o 
   2   9  16     2127.07     2667.70    411.16 o 
   3   9  16       78.42      -27.52    175.82 o 
   4   9  16       47.27      -48.54    144.48 o 
   5   9  16      110.61       32.12    196.93 o 
   6   9  16     2328.05     2412.98    307.65 o 
   7   9  16        8.65       67.21    195.76 o 
   0  10  16     3224.57     3179.56    443.84 o 
   1  10  16      380.90      801.53    213.80 o 
   2  10  16       10.98      -93.57    242.29 o 
   3  10  16        1.66      117.43    152.34 o 
   4  10  16     3764.12     3986.36    399.16 o 
   5  10  16        2.28      -70.17    159.75 o 
   1   1  17        7.14      -44.18    119.21 o 
   2   1  17     1733.79     1763.93    249.99 o 
   3   1  17       65.95      385.82    164.14 o 
   4   1  17      147.58       77.48    179.24 o 
   5   1  17       60.54       75.42    195.38 o 
   6   1  17     1039.98     1275.53    277.96 o 
   7   1  17       65.77      147.03    243.56 o 
   8   1  17       37.56      150.01    262.45 o 
   9   1  17      791.04      531.94    295.93 o 
  10   1  17      180.79      438.40    330.05 o 
  11   1  17       89.55     -377.47    377.47 o 
  12   1  17        0.13      -45.89    413.22 o 
   0   2  17    10656.92    10768.54    700.11 o 
   1   2  17      117.26      102.51    287.47 o 
   2   2  17      191.67       59.22    128.51 o 
   3   2  17      908.47      893.78    196.62 o 
   4   2  17     4402.41     4288.79    337.75 o 
   5   2  17      172.92      277.09    174.84 o 
   6   2  17      438.52      334.56    215.16 o 
   7   2  17      333.27      194.07    210.09 o 
   8   2  17      576.82      817.14    288.64 o 
   9   2  17       11.54      143.23    275.82 o 
  10   2  17       23.71      370.83    334.38 o 
  11   2  17      657.33      377.62    364.04 o 
  12   2  17      419.22      708.49    949.88 o 
   1   3  17     1150.30     1278.70    213.59 o 
   2   3  17     8839.17     8449.43    423.34 o 
   3   3  17      901.22      754.52    218.08 o 
   4   3  17        5.17      -56.22    147.39 o 
   5   3  17     1416.66     1320.33    233.34 o 
   6   3  17     6139.44     5507.46    391.79 o 
   7   3  17       21.59      155.77    228.00 o 
   8   3  17       41.73      -47.86    224.19 o 
   9   3  17     1148.30     1123.70    344.27 o 
  10   3  17     1311.94     1661.48    319.59 o 
  11   3  17      818.35      360.54    268.75 o 
   0   4  17    11377.55    13596.68    815.80 o 
   1   4  17      798.09      898.53    211.97 o 
   2   4  17       71.99       25.56    150.07 o 
   3   4  17     3492.66     3133.16    435.42 o 
   4   4  17     8875.03     9308.11    530.59 o 
   5   4  17      366.85      685.26    211.72 o 
   6   4  17      419.11      936.28    224.49 o 
   7   4  17      798.12      909.38    238.63 o 
   8   4  17     4576.70     4919.78    493.29 o 
   9   4  17      347.68      555.47    214.26 o 
  10   4  17        9.70     -194.39    194.39 o 
  11   4  17      734.25     1150.15    308.23 o 
   1   5  17     2130.60     2014.24    264.11 o 
   2   5  17     9501.56    11064.02    550.57 o 
   3   5  17     2805.95     2663.96    297.14 o 
   4   5  17        0.12       19.82    142.37 o 
   5   5  17     1635.79     1589.36    243.61 o 
   6   5  17     7108.17     6957.69    462.21 o 
   7   5  17     1698.62     1423.86    285.20 o 
   8   5  17        5.79      -29.78    233.02 o 
   9   5  17     1033.27      792.38    316.61 o 
  10   5  17     3610.46     3968.20    444.38 o 
   0   6  17     5968.39     6992.53    682.82 o 
   1   6  17     3193.86     3380.70    348.77 o 
   2   6  17        4.23       44.02    198.33 o 
   3   6  17     1035.37     1096.22    214.66 o 
   4   6  17     5260.77     5306.42    488.96 o 
   5   6  17     2433.73     2725.00    294.58 o 
   6   6  17       24.80      -29.04    149.42 o 
   7   6  17     1922.00     1953.55    308.48 o 
   8   6  17     5615.75     5692.14    408.84 o 
   9   6  17     1062.36     1062.58    353.35 o 
  10   6  17        0.02     -322.87    830.45 o 
   1   7  17     1654.61     1680.17    288.09 o 
   2   7  17     6372.44     6612.62    670.14 o 
   3   7  17      479.32      506.74    196.46 o 
   4   7  17       29.51        4.04    185.09 o 
   5   7  17     1342.16     1366.32    201.16 o 
   6   7  17     5075.85     5822.70    422.76 o 
   7   7  17     1794.45     1703.18    249.80 o 
   8   7  17       63.09       21.60    206.18 o 
   9   7  17      787.44      372.97    765.68 o 
   0   8  17     3302.34     2985.73    501.38 o 
   1   8  17     1683.83     1949.98    287.90 o 
   2   8  17      138.63        4.50    151.89 o 
   3   8  17      619.21      557.21    168.94 o 
   4   8  17     4960.91     5581.79    424.47 o 
   5   8  17      255.08     -177.57    177.57 o 
   6   8  17      238.61      407.02    365.68 o 
   7   8  17     1181.63     1329.02    282.39 o 
   1   9  17      294.18     -123.13    171.07 o 
   2   9  17     2291.84     2707.35    388.27 o 
   3   9  17      182.34      142.29    219.72 o 
   4   9  17       57.15      -71.56    208.25 o 
   5   9  17     1959.15     2454.83    300.14 o 
   0  10  17      357.43      512.23    250.00 o 
   1  10  17      139.14      320.57    172.31 o 
   2  10  17        0.01     -172.88    176.97 o 
   0   0  18     6001.47     6344.54    799.08 o 
   1   0  18     4869.44     4415.93    686.73 o 
   2   0  18      269.07      263.34    183.93 o 
   3   0  18     6072.86     6175.94    645.19 o 
   4   0  18     3088.23     4155.32    635.87 o 
   5   0  18     9319.16    10393.28   1554.89 o 
   6   0  18     1955.64     2194.83    498.36 o 
   7   0  18     1866.48     2129.82    793.00 o 
   8   0  18     1188.77     1076.39    469.75 o 
   9   0  18     3406.58     3449.65    709.31 o 
  10   0  18      204.59      418.21    561.80 o 
  11   0  18     1153.61     2001.66    711.87 o 
   1   1  18     7858.08     8004.06    397.33 o 
   2   1  18     4579.89     5488.70    452.53 o 
   3   1  18     7996.88     7665.06    422.06 o 
   4   1  18     1143.34      958.59    246.13 o 
   5   1  18     2274.52     2124.30    334.38 o 
   6   1  18     3210.68     3508.03    398.78 o 
   7   1  18     2593.75     2372.89    369.89 o 
   8   1  18      218.71     -110.37    278.25 o 
   9   1  18     1246.55     1492.58    400.35 o 
  10   1  18     1415.13     1410.93    445.54 o 
  11   1  18     1714.18     1257.42    597.25 o 
   0   2  18      997.85     1787.72    324.90 o 
   1   2  18     4979.01     5298.39    348.71 o 
   2   2  18        0.08      -31.65    139.52 o 
   3   2  18     4154.53     3543.48    348.22 o 
   4   2  18     1848.33     2214.49    300.19 o 
   5   2  18     5670.02     5577.67    614.47 o 
   6   2  18      357.91      465.08    245.45 o 
   7   2  18     2275.27     2826.18    398.82 o 
   8   2  18     1712.10     1767.53    383.86 o 
   9   2  18     1976.24     1878.06    413.68 o 
  10   2  18       51.45      434.61    392.30 o 
   1   3  18     1961.29     2392.01    274.88 o 
   2   3  18      738.78     1013.87    217.91 o 
   3   3  18     4069.06     3820.22    326.98 o 
   4   3  18      106.90      122.89    194.87 o 
   5   3  18     3314.89     2935.21    342.63 o 
   6   3  18     1223.66     1286.55    348.97 o 
   7   3  18     1259.27     1356.68    333.28 o 
   8   3  18        0.70     -181.05    252.26 o 
   9   3  18      822.78     1014.14    393.33 o 
  10   3  18     1289.60     1481.53    447.33 o 
   0   4  18       25.85      171.86    247.54 o 
   1   4  18     1815.48     2130.92    272.17 o 
   2   4  18       35.25     -135.83    135.83 o 
   3   4  18     1306.50     1419.83    235.78 o 
   4   4  18      965.58      779.84    251.55 o 
   5   4  18       58.51      389.63    225.29 o 
   6   4  18       30.56     -124.35    238.49 o 
   7   4  18     1056.99     1654.90    357.91 o 
   8   4  18      484.78      502.94    311.66 o 
   9   4  18      387.81      242.42    265.31 o 
  10   4  18       86.82      385.77    626.43 o 
   1   5  18      481.12      468.04    179.09 o 
   2   5  18      260.07      418.15    181.53 o 
   3   5  18      512.33      745.78    192.64 o 
   4   5  18        7.90      -99.37    153.57 o 
   5   5  18      291.90       57.61    236.72 o 
   6   5  18      102.66       61.16    226.76 o 
   7   5  18      666.82      502.91    306.09 o 
   8   5  18        5.64      200.52    344.05 o 
   9   5  18      114.72      200.19    212.50 o 
   0   6  18     1294.44     1383.15    339.95 o 
   1   6  18      364.54      254.42    172.89 o 
   2   6  18       10.42       11.05    157.12 o 
   3   6  18       31.69      192.51    157.99 o 
   4   6  18       18.85     -147.75    147.75 o 
   5   6  18        1.70      404.19    334.91 o 
   6   6  18        0.63      308.38    236.52 o 
   7   6  18       33.24      214.38    220.30 o 
   8   6  18        2.66      302.46    236.30 o 
   1   7  18       42.52     -152.25    152.25 o 
   2   7  18     1174.78     1426.51    247.38 o 
   3   7  18      269.80      158.04    162.05 o 
   4   7  18       37.89      149.60    174.34 o 
   5   7  18       30.45       73.92    151.55 o 
   6   7  18      350.26      -24.76    252.73 o 
   7   7  18       10.55      -33.72    212.08 o 
   0   8  18     1890.23     2384.35    446.83 o 
   1   8  18      140.53     -291.81    291.81 o 
   2   8  18       72.23      490.33    300.21 o 
   3   8  18      195.24      197.29    222.20 o 
   4   8  18     1048.42     1141.15    462.88 o 
   5   8  18       63.64      -63.72    158.01 o 
   1   9  18      750.02      540.41    241.70 o 
   2   9  18      917.53     1441.44    223.17 o 
   3   9  18      452.37      608.11    406.88 o 
   1   1  19      477.14      584.99    261.96 o 
   2   1  19      644.79     1004.16    216.40 o 
   3   1  19      166.63      141.82    248.29 o 
   4   1  19        0.01      215.39    238.85 o 
   5   1  19       50.30      -34.68    224.10 o 
   6   1  19      357.67      257.69    316.57 o 
   7   1  19      174.46      206.37    295.71 o 
   8   1  19        5.78     -228.75    338.14 o 
   9   1  19      339.15      326.79    411.50 o 
   0   2  19     1410.69      410.42    431.67 o 
   1   2  19      249.47      437.51    180.78 o 
   2   2  19       37.54     -152.02    155.94 o 
   3   2  19     1164.91      949.97    235.77 o 
   4   2  19      475.70      731.17    284.09 o 
   5   2  19     1241.16      894.12    334.91 o 
   6   2  19      274.45      428.00    262.46 o 
   7   2  19      768.22      856.96    352.40 o 
   8   2  19       12.19     -337.75    337.75 o 
   9   2  19      497.57      698.92    433.79 o 
   1   3  19     1656.17     1828.44    305.03 o 
   2   3  19      621.27      496.96    224.47 o 
   3   3  19     1425.88     1268.91    283.25 o 
   4   3  19      124.56      -19.52    192.02 o 
   5   3  19     1034.77      847.02    329.48 o 
   6   3  19      196.74     -147.96    314.60 o 
   7   3  19     1153.76     1688.83    345.50 o 
   8   3  19       29.03       73.72    356.81 o 
   9   3  19     1416.29     1779.28    486.78 o 
   0   4  19     1507.22     1773.15    341.59 o 
   1   4  19     3632.78     3580.13    351.85 o 
   2   4  19       29.31      129.34    181.46 o 
   3   4  19     2680.28     3645.45    545.48 o 
   4   4  19       24.99     -147.97    230.01 o 
   5   4  19     4791.97     4604.18    460.29 o 
   6   4  19        2.73      177.52    329.59 o 
   7   4  19     1613.61     1708.70    473.75 o 
   8   4  19      140.64      182.22    322.33 o 
   1   5  19     4595.94     4845.60    401.45 o 
   2   5  19      331.76      395.13    177.85 o 
   3   5  19     4845.78     5534.33    422.68 o 
   4   5  19       75.01      245.19    428.89 o 
   5   5  19     4312.22     3970.90    453.33 o 
   6   5  19      676.98      601.15    330.41 o 
   7   5  19     2642.85     3194.04    576.51 o 
   0   6  19       26.00      559.80    279.95 o 
   1   6  19     6533.55     6853.34    485.97 o 
   2   6  19       51.59     -133.44    236.59 o 
   3   6  19     3803.07     4281.17    389.70 o 
   4   6  19      293.95      736.25    191.82 o 
   5   6  19     3440.55     3866.83    667.54 o 
   6   6  19       36.06       -9.12    329.55 o 
   1   7  19     4303.68     5637.69    459.28 o 
   2   7  19      121.76        7.99    185.26 o 
   3   7  19     3943.84     3552.42    378.08 o 
   4   7  19       41.75     -170.34    170.34 o 
   5   7  19     3341.41     4127.84    587.99 o 
   0   8  19       46.87     -282.13    282.13 o 
   1   8  19     3562.70     4425.06    425.87 o 
   2   8  19        7.39      312.61    204.18 o 
   0   0  20      363.45      123.48    351.21 o 
   1   0  20     3150.32     3416.95    697.36 o 
   3   0  20     3467.82     3991.34    880.55 o 
   4   0  20      250.55      616.07    404.89 o 
   5   0  20     5649.20     5624.27    880.30 o 
   6   0  20      396.73     -173.90    423.91 o 
   7   0  20     2732.92     3860.03    729.20 o 
   8   0  20      182.94      -86.28    570.75 o 
   1   1  20     1851.68     2383.06    733.54 o 
   2   1  20      157.28      261.03    294.98 o 
   3   1  20     3039.49     2839.12    428.36 o 
   4   1  20      117.95      354.01    371.48 o 
   5   1  20     3364.90     3974.24    544.68 o 
   6   1  20      480.28      624.82    341.80 o 
   7   1  20     1320.19     1413.13    425.74 o 
   8   1  20       26.87      263.42    404.43 o 
   0   2  20       90.93        2.02    377.02 o 
   1   2  20     1552.16     1871.25    463.05 o 
   2   2  20       27.20      190.71    212.55 o 
   3   2  20     2277.81     2793.29    410.75 o 
   4   2  20      240.30      159.33    314.46 o 
   5   2  20     1170.54     1723.25    476.86 o 
   6   2  20       81.26      330.78    397.20 o 
   7   2  20     1752.28     2253.72    471.53 o 
   8   2  20       25.40       91.76    423.20 o 
   1   3  20     1297.19     1117.44    280.17 o 
   2   3  20      145.23      220.10    222.46 o 
   3   3  20      510.96      524.37    271.92 o 
   4   3  20      158.48      263.29    242.08 o 
   5   3  20     2261.01     2642.13    446.96 o 
   6   3  20       73.05      217.10    389.19 o 
   7   3  20      653.11     1077.43    403.96 o 
   0   4  20      294.75      168.88    235.87 o 
   1   4  20      709.69      401.24    247.63 o 
   2   4  20       28.11     -336.81    336.81 o 
   3   4  20     1072.91     1219.82    307.88 o 
   4   4  20      198.38      -22.35    277.43 o 
   5   4  20       55.24      -53.10    292.62 o 
   6   4  20      186.75      469.02    414.13 o 
   1   5  20       68.43      -69.18    186.43 o 
   2   5  20       33.40       49.38    248.63 o 
   3   5  20       97.97      519.14    456.64 o 
   4   5  20      378.36      369.20    327.07 o 
   5   5  20     1177.25      781.39    394.20 o 
   0   6  20      351.30       31.95    260.17 o 
   1   6  20       23.72     -174.06    174.06 o 
   2   6  20       50.88      -66.02    209.64 o 
   3   6  20       72.88     -224.56    224.56 o 
   4   6  20        1.67       37.45    707.48 o 
   1   1  21       28.73      451.41    499.49 o 
   2   1  21       54.62     -106.27    490.88 o 
   3   1  21       35.38      411.94    595.64 o 
   4   1  21       39.71      226.86    864.36 o 
   5   1  21      152.64     -204.37    385.73 o 
   6   1  21      205.20      496.45    478.77 o 
   0   2  21      110.90      628.03    492.40 o 
   1   2  21      158.45      493.68    355.26 o 
   2   2  21       32.40       -1.92    345.55 o 
   3   2  21      181.73      165.14    316.73 o 
   4   2  21      620.70      557.60    371.38 o 
   5   2  21      437.39      165.65    392.29 o 
   1   3  21      370.62      623.15    417.32 o 
   2   3  21      763.15      415.50    276.18 o 
   3   3  21      777.83      417.14    375.16 o 
   4   3  21       48.74      -53.48    362.96 o 
   5   3  21      278.35      322.37    454.97 o 
   0   4  21     1173.63      595.64    720.13 o 
   1   4  21     1020.90     1229.49    524.76 o 
   2   4  21       35.87      251.19    314.62 o 
   3   4  21      661.39      850.80    364.08 o 
   4   4  21     1553.38     1524.20    408.66 o 
   1   5  21     1956.06     2574.69    409.02 o 
   2   5  21     2750.00     2467.28    433.82 o 
   2   0  22      176.83      241.39    543.51 o 
   3   0  22      476.71      501.00    819.83 o 
   1   1  22      303.25      270.74    609.30 o 
   2   1  22     3793.54     3951.86    927.11 o 
   0   2  22     1450.66     1770.22    750.49 o 
   1   2  22      777.90     1014.21    490.92 o 
                                                 
